# Supplementary material for: Pervasive gene flow despite strong and varied reproductive barriers in swordtails
Source: bioRxiv. 2024 Apr 20:2024.04.16.589374. Preprint. [Version 1] doi: 10.1101/2024.04.16.589374 (PMC11042374; doi:10.1101/2024.04.16.589374)
Supplement: Supplement 2 [file media-2.xlsx]

## Sheet: Table S5
seqname	gene_symbol	gene_name	source	feature	start	end	score	strand	frame	attribute
chr-07	hoxd11a	homeobox protein Hox-D11a [Xiphophorus maculatus]	exonerate	gene	16782781	16784277	100	+	.	ID=g8063;cds=2;protein=XP_005806321.2;pro_len=287;align=1-287;cover=100.00;pid=99.65;start_c=1;stop_c=1;pre_stop=0;frameshift=0;busco=-,-;symbol="hoxd11a";name="homeobox protein Hox-D11a [Xiphophorus maculatus]";qcov=100.00;scov=100.00;seg=9.06;rep_cov=0.00;pfam=PF00046,PF12045
chr-07	hoxd10a	homeobox protein Hox-D10 isoform X1 [Xiphophorus couchianus]	exonerate	gene	16788040	16789596	100	+	.	ID=g8064;cds=2;protein=XP_005806322.1;pro_len=327;align=1-327;cover=100.00;pid=99.08;start_c=1;stop_c=1;pre_stop=0;frameshift=0;busco=-,-;symbol="hoxd10a";name="homeobox protein Hox-D10 isoform X1 [Xiphophorus couchianus]";qcov=100.00;scov=100.00;seg=1.83;rep_cov=4.67;pfam=PF00046
chr-07	hoxd10a	homeobox protein Hox-D10 isoform X1 [Xiphophorus couchianus]	GeneWise	gene	16788040	16789596	58.93	+	.	ID=g8065;cds=2;protein=sp|Q9IA14|HXD10_HETFR;pro_len=336;align=1-336;cover=100.00;pid=58.93;start_c=1;stop_c=1;pre_stop=0;frameshift=0;busco=-,-;symbol="hoxd10a";name="homeobox protein Hox-D10 isoform X1 [Xiphophorus couchianus]";qcov=100.00;scov=100.00;seg=1.92;rep_cov=4.88;pfam=PF00046
chr-07	hoxd10a	homeobox protein Hox-D10 isoform X1 [Xiphophorus couchianus]	GeneWise	gene	16788040	16789596	62.61	+	.	ID=g8066;cds=2;protein=NP_001083635.1;pro_len=337;align=1-337;cover=100.00;pid=62.61;start_c=1;stop_c=1;pre_stop=0;frameshift=0;busco=-,-;symbol="hoxd10a";name="homeobox protein Hox-D10 isoform X1 [Xiphophorus couchianus]";qcov=100.00;scov=100.00;seg=1.82;rep_cov=4.65;pfam=PF00046
chr-07	hoxd9a	homeobox protein Hox-D9a [Xiphophorus maculatus]	exonerate	gene	16791646	16792881	100	+	.	ID=g8067;cds=2;protein=XP_005806323.1;pro_len=274;align=1-274;cover=100.00;pid=99.27;start_c=1;stop_c=1;pre_stop=0;frameshift=0;busco=-,-;symbol="hoxd9a";name="homeobox protein Hox-D9a [Xiphophorus maculatus]";qcov=100.00;scov=100.00;seg=24.09;rep_cov=4.36;pfam=PF00046,PF04617
chr-07	hoxd4a	homeobox protein Hox-D4 [Xiphophorus maculatus]	exonerate	gene	16807652	16808752	100	+	.	ID=g8068;cds=2;protein=XP_005806325.1;pro_len=232;align=1-232;cover=100.00;pid=99.57;start_c=1;stop_c=1;pre_stop=0;frameshift=0;busco=ray,-;symbol="hoxd4a";name="homeobox protein Hox-D4 [Xiphophorus maculatus]";qcov=100.00;scov=100.00;seg=0.00;rep_cov=0.00;pfam=PF00046
chr-07	hoxd3a	homeobox protein Hox-D3 isoform X1 [Xiphophorus hellerii]	exonerate	gene	16817480	16820238	69.25	+	.	ID=g8069;cds=3;protein=sp|A1L2P5|HXD3_XENLA;pro_len=413;align=16-413;cover=96.37;pid=71.86;start_c=0;stop_c=1;pre_stop=0;frameshift=0;busco=ray,-;symbol="hoxd3a";name="homeobox protein Hox-D3 isoform X1 [Xiphophorus hellerii]";qcov=99.75;scov=100.00;seg=10.78;rep_cov=4.00;pfam=PF00046,PF13293
chr-07	hoxd3a	homeobox protein Hox-D3 isoform X1 [Xiphophorus hellerii]	exonerate	gene	16817483	16820238	50.81	+	.	ID=g8070;cds=3;protein=NP_001371676.1;pro_len=431;align=1-431;cover=100.00;pid=50.81;start_c=1;stop_c=1;pre_stop=0;frameshift=0;busco=ray,-;symbol="hoxd3a";name="homeobox protein Hox-D3 isoform X1 [Xiphophorus hellerii]";qcov=100.00;scov=100.00;seg=9.59;rep_cov=4.55;pfam=PF00046,PF13293
chr-07	hnrnpa3.S	heterogeneous nuclear ribonucleoprotein A3 [Xiphophorus maculatus]	exonerate	gene	16958697	16963650	90	+	.	ID=g8072;cds=10;protein=XP_005806326.1;pro_len=333;align=2-333;cover=99.70;pid=97.59;start_c=1;stop_c=1;pre_stop=0;frameshift=0;busco=ray,-;symbol="hnrnpa3.S";name="heterogeneous nuclear ribonucleoprotein A3 [Xiphophorus maculatus]";qcov=58.26;scov=58.26;seg=39.64;rep_cov=0.00;pfam=PF00076
chr-07	NFE2L2	nuclear factor erythroid 2-related factor 2 [Xiphophorus maculatus]	GeneWise	gene	16971988	16980211	100	-	.	ID=g8073;cds=5;protein=XP_005806328.1;pro_len=617;align=13-617;cover=98.06;pid=98.51;start_c=1;stop_c=1;pre_stop=0;frameshift=0;busco=ray,-;symbol="NFE2L2";name="nuclear factor erythroid 2-related factor 2 [Xiphophorus maculatus]";qcov=100.00;scov=100.00;seg=7.94;rep_cov=0.00;pfam=PF03131
chr-07	AGPS	alkyldihydroxyacetonephosphate synthase, peroxisomal [Xiphophorus maculatus]	GeneWise	gene	16990199	17022779	100	+	.	ID=g8075;cds=20;protein=XP_023192679.1;pro_len=637;align=1-637;cover=100.00;pid=97.96;start_c=1;stop_c=1;pre_stop=0;frameshift=0;busco=-,vert;symbol="AGPS";name="alkyldihydroxyacetonephosphate synthase, peroxisomal [Xiphophorus maculatus]";qcov=100.00;scov=100.00;seg=0.00;rep_cov=0.00;pfam=PF01565,PF02913
chr-07	pde11a	dual 3',5'-cyclic-AMP and -GMP phosphodiesterase 11A [Xiphophorus maculatus]	AUGUSTUS	gene	17032592	17070567	100	-	.	ID=g8076;cds=20;%evi=100;start_c=1;stop_c=1;busco=-,-;symbol="pde11a";name="dual 3',5'-cyclic-AMP and -GMP phosphodiesterase 11A [Xiphophorus maculatus]";qcov=100.00;scov=100.00;seg=2.31;rep_cov=0.00;pfam=PF00233,PF01590
chr-07	OSBPL6	oxysterol-binding protein-related protein 6 isoform X1 [Xiphophorus couchianus]	GeneWise	gene	17085870	17118492	95	+	.	ID=g8078;cds=22;protein=XP_023192898.1;pro_len=921;align=1-921;cover=100.00;pid=98.37;start_c=1;stop_c=1;pre_stop=0;frameshift=0;busco=ray,-;symbol="OSBPL6";name="oxysterol-binding protein-related protein 6 isoform X1 [Xiphophorus couchianus]";qcov=100.00;scov=100.00;seg=10.86;rep_cov=1.88;pfam=PF01237,PF15409
chr-07	prkra	interferon-inducible double-stranded RNA-dependent protein kinase activator A [Xiphophorus hellerii]	exonerate	gene	17123405	17127768	100	-	.	ID=g8079;cds=8;protein=XP_005797687.1;pro_len=301;align=1-301;cover=100.00;pid=96.35;start_c=1;stop_c=1;pre_stop=0;frameshift=0;busco=-,-;symbol="prkra";name="interferon-inducible double-stranded RNA-dependent protein kinase activator A [Xiphophorus hellerii]";qcov=100.00;scov=100.00;seg=9.63;rep_cov=0.00;pfam=PF00035,PF16482
chr-07	Casp8	caspase-8-like isoform X1 [Xiphophorus hellerii]	AUGUSTUS	gene	17129859	17140118	100	-	.	ID=g8080;cds=12;%evi=95.7;start_c=1;stop_c=1;busco=-,-;symbol="Casp8";name="caspase-8-like isoform X1 [Xiphophorus hellerii]";qcov=100.00;scov=100.00;seg=2.36;rep_cov=0.00;pfam=PF00656,PF01335
chr-07	FAM237A	protein FAM237A [Xiphophorus couchianus]	exonerate	gene	17141388	17144093	98.08	-	.	ID=g8082;cds=2;protein=XP_023192390.1;pro_len=156;align=1-156;cover=100.00;pid=98.08;start_c=1;stop_c=1;pre_stop=0;frameshift=0;busco=-,-;symbol="FAM237A";name="protein FAM237A [Xiphophorus couchianus]";qcov=100.00;scov=100.00;seg=0.00;rep_cov=0.00;pfam=-
chr-07	ADAM23	disintegrin and metalloproteinase domain-containing protein 23 isoform X1 [Xiphophorus hellerii]	exonerate	gene	17148006	17175533	92	-	.	ID=g8083;cds=27;protein=XP_017157819.1;pro_len=883;align=1-883;cover=100.00;pid=97.06;start_c=1;stop_c=1;pre_stop=0;frameshift=0;busco=-,-;symbol="ADAM23";name="disintegrin and metalloproteinase domain-containing protein 23 isoform X1 [Xiphophorus hellerii]";qcov=100.00;scov=100.00;seg=6.80;rep_cov=0.00;pfam=PF00200,PF01421,PF01562,PF08516
chr-07	GPR1	G-protein coupled receptor 1 [Xiphophorus hellerii]	GeneWise	gene	17184168	17185247	99.72	+	.	ID=g8084;cds=1;protein=XP_005797721.1;pro_len=359;align=1-359;cover=100.00;pid=99.72;start_c=1;stop_c=1;pre_stop=0;frameshift=0;busco=-,vert;symbol="GPR1";name="G-protein coupled receptor 1 [Xiphophorus hellerii]";qcov=100.00;scov=100.00;seg=8.64;rep_cov=0.00;pfam=PF00001
chr-07	NDUFS1	PREDICTED: NADH-ubiquinone oxidoreductase 75 kDa subunit, mitochondrial isoform X1 [Poecilia reticulata]	exonerate	gene	17193230	17200115	81	+	.	ID=g8085;cds=15;protein=XP_017157736.1;pro_len=834;align=1-834;cover=100.00;pid=96.40;start_c=1;stop_c=1;pre_stop=0;frameshift=0;busco=-,-;symbol="NDUFS1";name="PREDICTED: NADH-ubiquinone oxidoreductase 75 kDa subunit, mitochondrial isoform X1 [Poecilia reticulata]";qcov=100.00;scov=100.00;seg=6.70;rep_cov=1.39;pfam=PF00384,PF09326,PF13873
chr-07	Ino80d	INO80 complex subunit D [Xiphophorus maculatus]	exonerate	gene	17203155	17208624	89	+	.	ID=g8086;cds=9;protein=XP_014331665.1;pro_len=1003;align=1-1003;cover=100.00;pid=98.60;start_c=1;stop_c=1;pre_stop=0;frameshift=0;busco=ray,vert;symbol="Ino80d";name="INO80 complex subunit D [Xiphophorus maculatus]";qcov=100.00;scov=100.00;seg=17.69;rep_cov=1.85;pfam=PF13891
chr-07	Stk24	serine/threonine-protein kinase 24-like [Xiphophorus couchianus]	exonerate	gene	17217869	17230120	100	-	.	ID=g8087;cds=10;protein=XP_008396834.1;pro_len=437;align=1-437;cover=100.00;pid=96.80;start_c=1;stop_c=1;pre_stop=0;frameshift=0;busco=-,-;symbol="Stk24";name="serine/threonine-protein kinase 24-like [Xiphophorus couchianus]";qcov=100.00;scov=100.00;seg=15.83;rep_cov=0.00;pfam=PF00069
chr-07	Slc15a1	solute carrier family 15 member 1-like [Xiphophorus hellerii]	AUGUSTUS	gene	17232757	17241308	100	-	.	ID=g8088;cds=23;%evi=97.8;start_c=1;stop_c=1;busco=-,-;symbol="Slc15a1";name="solute carrier family 15 member 1-like [Xiphophorus hellerii]";qcov=100.00;scov=100.00;seg=4.51;rep_cov=1.14;pfam=PF00854
chr-07	DOCK9	dedicator of cytokinesis protein 9 isoform X1 [Xiphophorus maculatus]	exonerate	gene	17243143	17295942	92	-	.	ID=g8089;cds=54;protein=XP_023192055.1;pro_len=2204;align=1-2204;cover=100.00;pid=98.87;start_c=1;stop_c=1;pre_stop=1;frameshift=1;busco=-,-;symbol="DOCK9";name="dedicator of cytokinesis protein 9 isoform X1 [Xiphophorus maculatus]";qcov=100.00;scov=100.00;seg=4.72;rep_cov=0.00;pfam=PF00169,PF06920,PF11878,PF14429
chr-07	Farp1	PREDICTED: FERM, RhoGEF and pleckstrin domain-containing protein 1-like isoform X1 [Poecilia mexicana]	GeneWise	gene	17435889	17501605	88	+	.	ID=g8090;cds=26;protein=XP_008402287.1;pro_len=1357;align=1-1357;cover=100.00;pid=94.92;start_c=1;stop_c=1;pre_stop=0;frameshift=0;busco=-,-;symbol="Farp1";name="PREDICTED: FERM, RhoGEF and pleckstrin domain-containing protein 1-like isoform X1 [Poecilia mexicana]";qcov=100.00;scov=100.00;seg=7.73;rep_cov=0.00;pfam=PF00169,PF00373,PF00621,PF08736,PF09379,PF09380
chr-07	Rdh7	retinol dehydrogenase 7-like [Xiphophorus hellerii]	exonerate	gene	17507455	17510073	75	-	.	ID=g8092;cds=4;protein=XP_023192957.1;pro_len=319;align=1-319;cover=100.00;pid=97.49;start_c=1;stop_c=1;pre_stop=0;frameshift=0;busco=-,-;symbol="Rdh7";name="retinol dehydrogenase 7-like [Xiphophorus hellerii]";qcov=100.00;scov=100.00;seg=0.00;rep_cov=0.00;pfam=PF00106
chr-07	Spc25	kinetochore protein Spc25 isoform X1 [Xiphophorus maculatus]	GeneWise	gene	17535763	17539306	83	+	.	ID=g8095;cds=6;protein=XP_023193410.1;pro_len=258;align=13-258;cover=95.35;pid=97.15;start_c=0;stop_c=1;pre_stop=0;frameshift=0;busco=-,vert;symbol="Spc25";name="kinetochore protein Spc25 isoform X1 [Xiphophorus maculatus]";qcov=100.00;scov=95.35;seg=0.00;rep_cov=0.00;pfam=PF08234
chr-07	NOSTRIN	PREDICTED: nostrin isoform X1 [Poecilia reticulata]	GeneWise	gene	17539859	17547239	92.49	-	.	ID=g8096;cds=15;protein=XP_008402276.1;pro_len=626;align=1-626;cover=100.00;pid=92.49;start_c=1;stop_c=1;pre_stop=1;frameshift=0;busco=ray,-;symbol="NOSTRIN";name="PREDICTED: nostrin isoform X1 [Poecilia reticulata]";qcov=100.00;scov=100.00;seg=0.00;rep_cov=0.00;pfam=PF00018,PF00611
chr-07	CERS6	ceramide synthase 6 [Xiphophorus couchianus]	exonerate	gene	17548551	17566330	100	-	.	ID=g8097;cds=11;protein=XP_005805386.1;pro_len=393;align=1-393;cover=100.00;pid=98.98;start_c=1;stop_c=1;pre_stop=0;frameshift=0;busco=-,-;symbol="CERS6";name="ceramide synthase 6 [Xiphophorus couchianus]";qcov=100.00;scov=100.00;seg=15.78;rep_cov=0.00;pfam=PF00046,PF03798
chr-07	Stk39	STE20/SPS1-related proline-alanine-rich protein kinase [Xiphophorus maculatus]	AUGUSTUS	gene	17569179	17597020	100	+	.	ID=g8098;cds=18;%evi=100;start_c=1;stop_c=1;busco=-,-;symbol="Stk39";name="STE20/SPS1-related proline-alanine-rich protein kinase [Xiphophorus maculatus]";qcov=100.00;scov=100.00;seg=3.57;rep_cov=0.13;pfam=PF00069,PF12202
chr-07	B3GALT1	beta-1,3-galactosyltransferase 1 [Xiphophorus maculatus]	exonerate	gene	17602732	17603721	100	-	.	ID=g8099;cds=1;protein=XP_023193003.1;pro_len=329;align=1-329;cover=100.00;pid=100.00;start_c=1;stop_c=1;pre_stop=0;frameshift=0;busco=-,-;symbol="B3GALT1";name="beta-1,3-galactosyltransferase 1 [Xiphophorus maculatus]";qcov=100.00;scov=100.00;seg=0.00;rep_cov=0.00;pfam=PF01762
chr-07	Xirp2	xin actin-binding repeat-containing protein 2 isoform X1 [Xiphophorus hellerii]	GeneWise	gene	17643770	17657423	63	-	.	ID=g8100;cds=7;protein=XP_014326611.1;pro_len=3259;align=1-3259;cover=100.00;pid=98.77;start_c=1;stop_c=1;pre_stop=0;frameshift=0;busco=-,-;symbol="Xirp2";name="xin actin-binding repeat-containing protein 2 isoform X1 [Xiphophorus hellerii]";qcov=100.00;scov=100.00;seg=10.37;rep_cov=1.22;pfam=PF08043
chr-07	CSRNP3	cysteine/serine-rich nuclear protein 3 [Xiphophorus maculatus]	exonerate	gene	17697346	17703197	75	+	.	ID=g8103;cds=4;protein=XP_023192235.1;pro_len=623;align=1-623;cover=100.00;pid=99.68;start_c=1;stop_c=1;pre_stop=0;frameshift=0;busco=-,-;symbol="CSRNP3";name="cysteine/serine-rich nuclear protein 3 [Xiphophorus maculatus]";qcov=100.00;scov=100.00;seg=19.10;rep_cov=5.13;pfam=PF16019
chr-07	TTC21B	tetratricopeptide repeat protein 21B [Xiphophorus hellerii]	exonerate	gene	17716751	17729421	100	-	.	ID=g8105;cds=29;protein=XP_005805384.1;pro_len=1317;align=1-1317;cover=100.00;pid=98.56;start_c=1;stop_c=1;pre_stop=0;frameshift=0;busco=ray,vert;symbol="TTC21B";name="tetratricopeptide repeat protein 21B [Xiphophorus hellerii]";qcov=100.00;scov=100.00;seg=2.96;rep_cov=0.00;pfam=PF07719,PF13181,PF13432
chr-07	Scn3a	sodium channel protein type 2 subunit alpha-like isoform X2 [Xiphophorus hellerii]	AUGUSTUS	gene	17735458	17762012	100	-	.	ID=g8106;cds=23;%evi=100;start_c=1;stop_c=1;busco=-,-;symbol="Scn3a";name="sodium channel protein type 2 subunit alpha-like isoform X2 [Xiphophorus hellerii]";qcov=100.00;scov=92.95;seg=6.71;rep_cov=0.68;pfam=PF00520,PF06512
chr-07	GTF2IRD2	general transcription factor II-I repeat domain-containing protein 2-like [Cynoglossus semilaevis]	GeneWise	gene	17738734	17739843	78.81	-	.	ID=g8107;cds=1;protein=XP_021321998.1;pro_len=368;align=1-352;cover=95.65;pid=82.39;start_c=1;stop_c=1;pre_stop=0;frameshift=2;busco=-,-;symbol="GTF2IRD2";name="general transcription factor II-I repeat domain-containing protein 2-like [Cynoglossus semilaevis]";qcov=100.00;scov=67.77;seg=2.72;rep_cov=0.00;pfam=-
chr-07	slc38a11	putative sodium-coupled neutral amino acid transporter 11 isoform X1 [Xiphophorus maculatus]	AUGUSTUS	gene	17770432	17774925	100	+	.	ID=g8108;cds=12;%evi=95.7;start_c=1;stop_c=1;busco=ray,vert;symbol="slc38a11";name="putative sodium-coupled neutral amino acid transporter 11 isoform X1 [Xiphophorus maculatus]";qcov=100.00;scov=100.00;seg=14.48;rep_cov=0.00;pfam=PF01490
chr-07	COBLL1	cordon-bleu protein-like 1 isoform X1 [Xiphophorus hellerii]	GeneWise	gene	17776877	17801295	91	+	.	ID=g8109;cds=12;protein=XP_014326602.1;pro_len=1014;align=1-1014;cover=100.00;pid=97.73;start_c=1;stop_c=1;pre_stop=0;frameshift=0;busco=ray,-;symbol="COBLL1";name="cordon-bleu protein-like 1 isoform X1 [Xiphophorus hellerii]";qcov=100.00;scov=100.00;seg=11.55;rep_cov=1.08;pfam=PF09469
chr-07	GRB14	growth factor receptor-bound protein 14 isoform X1 [Xiphophorus hellerii]	exonerate	gene	17805019	17834695	93	+	.	ID=g8110;cds=14;protein=XP_014326617.1;pro_len=528;align=1-528;cover=100.00;pid=98.30;start_c=1;stop_c=1;pre_stop=0;frameshift=0;busco=-,-;symbol="GRB14";name="growth factor receptor-bound protein 14 isoform X1 [Xiphophorus hellerii]";qcov=100.00;scov=100.00;seg=2.27;rep_cov=0.00;pfam=PF00017,PF00169,PF00788,PF08947
chr-07	Ifih1	interferon-induced helicase C domain-containing protein 1 isoform X1 [Xiphophorus couchianus]	exonerate	gene	18024480	18041404	100	+	.	ID=g8112;cds=16;protein=XP_014326614.1;pro_len=970;align=1-970;cover=100.00;pid=97.94;start_c=1;stop_c=1;pre_stop=0;frameshift=0;busco=ray,vert;symbol="Ifih1";name="interferon-induced helicase C domain-containing protein 1 isoform X1 [Xiphophorus couchianus]";qcov=100.00;scov=100.00;seg=1.65;rep_cov=0.76;pfam=PF00271,PF04851,PF11648,PF16739
chr-07	DPP4	dipeptidyl peptidase 4 [Xiphophorus hellerii]	AUGUSTUS	gene	18046495	18055219	100	+	.	ID=g8113;cds=26;%evi=98;start_c=1;stop_c=1;busco=-,-;symbol="DPP4";name="dipeptidyl peptidase 4 [Xiphophorus hellerii]";qcov=100.00;scov=100.00;seg=0.00;rep_cov=0.00;pfam=PF00326,PF00930
chr-07	gcg2	glucagon [Xiphophorus couchianus]	exonerate	gene	18056271	18057748	67	+	.	ID=g8114;cds=3;protein=XP_008402241.2;pro_len=123;align=1-123;cover=100.00;pid=97.56;start_c=1;stop_c=1;pre_stop=0;frameshift=0;busco=-,-;symbol="gcg2";name="glucagon [Xiphophorus couchianus]";qcov=69.92;scov=69.92;seg=0.00;rep_cov=0.00;pfam=PF00123
chr-07	SLC4A10	sodium-driven chloride bicarbonate exchanger isoform X2 [Xiphophorus maculatus]	AUGUSTUS	gene	18060161	18085263	100	-	.	ID=g8115;cds=25;%evi=100;start_c=1;stop_c=1;busco=-,-;symbol="SLC4A10";name="sodium-driven chloride bicarbonate exchanger isoform X2 [Xiphophorus maculatus]";qcov=100.00;scov=100.00;seg=5.86;rep_cov=0.00;pfam=PF00955,PF07565
chr-07	TBR1	T-box brain protein 1 [Xiphophorus maculatus]	GeneWise	gene	18089591	18093149	100	-	.	ID=g8116;cds=6;protein=XP_005805379.1;pro_len=678;align=1-678;cover=100.00;pid=99.56;start_c=1;stop_c=1;pre_stop=0;frameshift=0;busco=-,-;symbol="TBR1";name="T-box brain protein 1 [Xiphophorus maculatus]";qcov=100.00;scov=100.00;seg=6.34;rep_cov=0.00;pfam=PF00907,PF16176
chr-07	Tank	TRAF family member-associated NF-kappa-B activator [Xiphophorus maculatus]	exonerate	gene	18116642	18124896	86	-	.	ID=g8117;cds=7;protein=XP_008402234.1;pro_len=338;align=1-338;cover=100.00;pid=96.45;start_c=1;stop_c=1;pre_stop=0;frameshift=0;busco=-,-;symbol="Tank";name="TRAF family member-associated NF-kappa-B activator [Xiphophorus maculatus]";qcov=100.00;scov=100.00;seg=7.69;rep_cov=4.13;pfam=PF12845
chr-07	RBMS1	RNA-binding motif, single-stranded-interacting protein 1-like [Xiphophorus hellerii]	AUGUSTUS	gene	18138202	18154760	100	+	.	ID=g8118;cds=13;%evi=100;start_c=1;stop_c=1;busco=ray,-;symbol="RBMS1";name="RNA-binding motif, single-stranded-interacting protein 1-like [Xiphophorus hellerii]";qcov=100.00;scov=100.00;seg=6.63;rep_cov=2.97;pfam=PF00076
chr-07	CD302	CD302 antigen [Xiphophorus maculatus]	exonerate	gene	18159317	18165510	100	+	.	ID=g8119;cds=6;protein=XP_005805378.1;pro_len=248;align=1-248;cover=100.00;pid=97.58;start_c=1;stop_c=1;pre_stop=0;frameshift=0;busco=-,-;symbol="CD302";name="CD302 antigen [Xiphophorus maculatus]";qcov=100.00;scov=100.00;seg=9.27;rep_cov=0.00;pfam=PF00059
chr-07	BAZ2B	bromodomain adjacent to zinc finger domain protein 2B-like [Xiphophorus hellerii]	GeneWise	gene	18196371	18219055	94	+	.	ID=g8120;cds=36;protein=XP_023192130.1;pro_len=1871;align=1-1871;cover=100.00;pid=97.70;start_c=1;stop_c=1;pre_stop=0;frameshift=0;busco=-,-;symbol="BAZ2B";name="bromodomain adjacent to zinc finger domain protein 2B-like [Xiphophorus hellerii]";qcov=100.00;scov=100.00;seg=13.09;rep_cov=0.82;pfam=PF00439,PF00628,PF01429,PF02791,PF15612,PF15613
chr-07	wdsub1	WD repeat, SAM and U-box domain-containing protein 1-like isoform X2 [Xiphophorus couchianus]	exonerate	gene	18220207	18233836	80	+	.	ID=g8121;cds=11;protein=XP_023192991.1;pro_len=481;align=1-481;cover=100.00;pid=96.47;start_c=1;stop_c=1;pre_stop=0;frameshift=0;busco=-,-;symbol="wdsub1";name="WD repeat, SAM and U-box domain-containing protein 1-like isoform X2 [Xiphophorus couchianus]";qcov=100.00;scov=100.00;seg=2.70;rep_cov=0.00;pfam=PF00400,PF04564,PF07647
chr-07	TANC1	protein TANC1 isoform X1 [Xiphophorus maculatus]	exonerate	gene	18238338	18340537	96	-	.	ID=g8122;cds=26;protein=XP_023192710.1;pro_len=1926;align=1-1926;cover=100.00;pid=98.75;start_c=1;stop_c=1;pre_stop=0;frameshift=0;busco=-,-;symbol="TANC1";name="protein TANC1 isoform X1 [Xiphophorus maculatus]";qcov=100.00;scov=100.00;seg=10.90;rep_cov=1.44;pfam=PF12796,PF13637
chr-07	dapl1-a	death-associated protein-like 1 [Xiphophorus maculatus]	GeneWise	gene	18356592	18357987	100	-	.	ID=g8123;cds=4;protein=XP_005805376.1;pro_len=111;align=1-111;cover=100.00;pid=98.20;start_c=1;stop_c=1;pre_stop=0;frameshift=0;busco=-,-;symbol="dapl1-a";name="death-associated protein-like 1 [Xiphophorus maculatus]";qcov=100.00;scov=100.00;seg=10.81;rep_cov=0.00;pfam=PF15228
chr-07	PKP4	plakophilin-4 isoform X1 [Xiphophorus hellerii]	exonerate	gene	18361713	18426769	91	-	.	ID=g8124;cds=22;protein=XP_023192538.1;pro_len=1200;align=2-1200;cover=99.92;pid=98.33;start_c=1;stop_c=1;pre_stop=0;frameshift=0;busco=-,-;symbol="PKP4";name="plakophilin-4 isoform X1 [Xiphophorus hellerii]";qcov=99.67;scov=99.92;seg=4.41;rep_cov=0.00;pfam=PF00514
chr-07	CCDC148	coiled-coil domain-containing protein 148 [Xiphophorus couchianus]	GeneWise	gene	18449042	18492552	93	+	.	ID=g8125;cds=14;protein=XP_005805393.2;pro_len=604;align=1-604;cover=100.00;pid=97.68;start_c=1;stop_c=1;pre_stop=0;frameshift=0;busco=-,vert;symbol="CCDC148";name="coiled-coil domain-containing protein 148 [Xiphophorus couchianus]";qcov=100.00;scov=100.00;seg=10.93;rep_cov=0.00;pfam=-
chr-07	Upp2	uridine phosphorylase 2 isoform X1 [Xiphophorus maculatus]	exonerate	gene	18494206	18496141	100	-	.	ID=g8126;cds=7;protein=XP_005805374.1;pro_len=312;align=1-312;cover=100.00;pid=98.72;start_c=1;stop_c=1;pre_stop=0;frameshift=0;busco=-,-;symbol="Upp2";name="uridine phosphorylase 2 isoform X1 [Xiphophorus maculatus]";qcov=100.00;scov=100.00;seg=0.00;rep_cov=0.00;pfam=PF01048
chr-07	LOC688553	uncharacterized protein C7orf57 homolog isoform X1 [Xiphophorus couchianus]	GeneWise	gene	18498050	18501056	71	-	.	ID=g8127;cds=7;protein=XP_023192309.1;pro_len=218;align=1-218;cover=100.00;pid=96.79;start_c=1;stop_c=1;pre_stop=0;frameshift=0;busco=-,-;symbol="LOC688553";name="uncharacterized protein C7orf57 homolog isoform X1 [Xiphophorus couchianus]";qcov=100.00;scov=100.00;seg=8.56;rep_cov=0.00;pfam=-
chr-07	ACVR1	activin receptor type-1 [Xiphophorus hellerii]	exonerate	gene	18526837	18539574	91	+	.	ID=g8128;cds=11;protein=XP_005805391.1;pro_len=683;align=1-683;cover=100.00;pid=97.66;start_c=1;stop_c=1;pre_stop=0;frameshift=0;busco=-,-;symbol="ACVR1";name="activin receptor type-1 [Xiphophorus hellerii]";qcov=100.00;scov=100.00;seg=4.98;rep_cov=0.00;pfam=PF07714,PF08515
chr-07	ACVR1C	activin receptor type-1C [Xiphophorus maculatus]	AUGUSTUS	gene	18545097	18560522	100	+	.	ID=g8129;cds=9;%evi=100;start_c=1;stop_c=1;busco=ray,-;symbol="ACVR1C";name="activin receptor type-1C [Xiphophorus maculatus]";qcov=100.00;scov=100.00;seg=5.27;rep_cov=0.00;pfam=PF00069,PF01064,PF08515
chr-07	Cytip	cytohesin-interacting protein [Xiphophorus couchianus]	AUGUSTUS	gene	18569282	18572755	100	+	.	ID=g8130;cds=8;%evi=100;start_c=1;stop_c=1;busco=ray,-;symbol="Cytip";name="cytohesin-interacting protein [Xiphophorus couchianus]";qcov=100.00;scov=100.00;seg=16.81;rep_cov=0.00;pfam=PF00595
chr-07	-	ermin [Xiphophorus maculatus]	makeup	gene	18575755	18576720	100	+	.	ID=g8131;cds=2;protein=XP_023193141.1;pro_len=294;align=1-294;cover=100.00;pid=98.98;start_c=1;stop_c=1;pre_stop=0;frameshift=0;busco=-,-;symbol="-";name="ermin [Xiphophorus maculatus]";qcov=100.00;scov=100.00;seg=3.74;rep_cov=0.00;pfam=-
chr-07	Galnt5	polypeptide N-acetylgalactosaminyltransferase 5 [Xiphophorus maculatus]	exonerate	gene	18578695	18585237	100	-	.	ID=g8132;cds=10;protein=XP_005805388.1;pro_len=779;align=1-779;cover=100.00;pid=98.97;start_c=1;stop_c=1;pre_stop=0;frameshift=0;busco=-,-;symbol="Galnt5";name="polypeptide N-acetylgalactosaminyltransferase 5 [Xiphophorus maculatus]";qcov=100.00;scov=100.00;seg=0.90;rep_cov=0.00;pfam=PF00535,PF00652
chr-07	Nr4a2	nuclear receptor subfamily 4 group A member 2 [Xiphophorus maculatus]	exonerate	gene	18695191	18698139	71	+	.	ID=g8133;cds=6;protein=XP_005805373.1;pro_len=601;align=1-601;cover=100.00;pid=99.50;start_c=1;stop_c=1;pre_stop=0;frameshift=0;busco=ray,vert;symbol="Nr4a2";name="nuclear receptor subfamily 4 group A member 2 [Xiphophorus maculatus]";qcov=100.00;scov=100.00;seg=7.99;rep_cov=0.00;pfam=PF00104,PF00105
chr-07	KCNJ3	G protein-activated inward rectifier potassium channel 1 [Xiphophorus maculatus]	GeneWise	gene	18819597	18861766	100	-	.	ID=g8134;cds=3;protein=XP_005805372.1;pro_len=495;align=1-495;cover=100.00;pid=99.60;start_c=1;stop_c=1;pre_stop=0;frameshift=0;busco=-,-;symbol="KCNJ3";name="G protein-activated inward rectifier potassium channel 1 [Xiphophorus maculatus]";qcov=100.00;scov=100.00;seg=5.25;rep_cov=0.00;pfam=PF01007
chr-07	Galnt13	polypeptide N-acetylgalactosaminyltransferase 13 isoform X2 [Xiphophorus maculatus]	GeneWise	gene	18880716	18908061	90	-	.	ID=g8135;cds=11;protein=XP_023193368.1;pro_len=571;align=1-571;cover=100.00;pid=98.77;start_c=1;stop_c=1;pre_stop=0;frameshift=0;busco=-,-;symbol="Galnt13";name="polypeptide N-acetylgalactosaminyltransferase 13 isoform X2 [Xiphophorus maculatus]";qcov=100.00;scov=100.00;seg=3.15;rep_cov=0.00;pfam=PF00535,PF00652
chr-07	rprma	protein reprimo [Xiphophorus maculatus]	exonerate	gene	18916937	18917245	100	+	.	ID=g8136;cds=1;protein=XP_005805369.1;pro_len=102;align=1-102;cover=100.00;pid=100.00;start_c=1;stop_c=1;pre_stop=0;frameshift=0;busco=-,-;symbol="rprma";name="protein reprimo [Xiphophorus maculatus]";qcov=100.00;scov=100.00;seg=0.00;rep_cov=0.00;pfam=-
chr-07	PRPF40A	pre-mRNA-processing factor 40 homolog A [Xiphophorus couchianus]	exonerate	gene	18953046	18966878	88	+	.	ID=g8137;cds=25;protein=XP_005800742.2;pro_len=883;align=1-883;cover=100.00;pid=97.28;start_c=0;stop_c=1;pre_stop=0;frameshift=0;busco=-,vert;symbol="PRPF40A";name="pre-mRNA-processing factor 40 homolog A [Xiphophorus couchianus]";qcov=88.35;scov=88.34;seg=30.66;rep_cov=0.00;pfam=PF00397,PF01846
chr-07	Fmnl2	formin-like protein 2 isoform X2 [Xiphophorus hellerii]	exonerate	gene	18974978	19034078	100	-	.	ID=g8138;cds=26;protein=XP_023192305.1;pro_len=1106;align=1-1106;cover=100.00;pid=98.82;start_c=1;stop_c=1;pre_stop=0;frameshift=0;busco=ray,-;symbol="Fmnl2";name="formin-like protein 2 isoform X2 [Xiphophorus hellerii]";qcov=100.00;scov=100.00;seg=15.73;rep_cov=1.51;pfam=PF02181,PF06367,PF06371
chr-07	SUMO3	small ubiquitin-related modifier 3 [Monopterus albus]	AUGUSTUS	gene	19039096	19042673	100	-	.	ID=g8139;cds=4;%evi=100;start_c=1;stop_c=1;busco=-,-;symbol="SUMO3";name="small ubiquitin-related modifier 3 [Monopterus albus]";qcov=100.00;scov=98.95;seg=0.00;rep_cov=0.00;pfam=PF11976
chr-07	Pttg1ip	pituitary tumor-transforming gene 1 protein-interacting protein-like [Xiphophorus couchianus]	AUGUSTUS	gene	19044884	19049205	100	-	.	ID=g8140;cds=7;%evi=100;start_c=1;stop_c=1;busco=-,-;symbol="Pttg1ip";name="pituitary tumor-transforming gene 1 protein-interacting protein-like [Xiphophorus couchianus]";qcov=100.00;scov=100.00;seg=22.60;rep_cov=3.03;pfam=-
chr-07	Myo10	unconventional myosin-X-like isoform X1 [Xiphophorus couchianus]	AUGUSTUS	gene	19052098	19120153	100	-	.	ID=g8141;cds=41;%evi=100;start_c=1;stop_c=1;busco=-,-;symbol="Myo10";name="unconventional myosin-X-like isoform X1 [Xiphophorus couchianus]";qcov=100.00;scov=100.00;seg=8.32;rep_cov=2.63;pfam=PF00063,PF00169,PF00373,PF00784,PF16735
chr-07	GLB1	beta-galactosidase-like [Xiphophorus hellerii]	AUGUSTUS	gene	19129585	19137224	100	+	.	ID=g8142;cds=16;%evi=100;start_c=1;stop_c=1;busco=ray,-;symbol="GLB1";name="beta-galactosidase-like [Xiphophorus hellerii]";qcov=100.00;scov=100.00;seg=0.00;rep_cov=0.00;pfam=PF01301,PF13364
chr-07	ANKZF1	ankyrin repeat and zinc finger domain-containing protein 1 isoform X1 [Xiphophorus maculatus]	GeneWise	gene	19137538	19143513	80	-	.	ID=g8143;cds=14;protein=XP_023193006.1;pro_len=733;align=1-733;cover=100.00;pid=97.41;start_c=1;stop_c=1;pre_stop=0;frameshift=0;busco=ray,vert;symbol="ANKZF1";name="ankyrin repeat and zinc finger domain-containing protein 1 isoform X1 [Xiphophorus maculatus]";qcov=100.00;scov=100.00;seg=17.82;rep_cov=0.96;pfam=PF00023
chr-07	-	PREDICTED: uncharacterized protein LOC106523322 isoform X2 [Austrofundulus limnaeus]	AUGUSTUS	gene	19148795	19150156	100	-	.	ID=g8144;cds=5;%evi=100;start_c=1;stop_c=1;busco=-,-;symbol="-";name="PREDICTED: uncharacterized protein LOC106523322 isoform X2 [Austrofundulus limnaeus]";qcov=63.87;scov=61.49;seg=9.03;rep_cov=0.00;pfam=-
chr-07	hcea	high choriolytic enzyme 1-like [Xiphophorus maculatus]	GeneWise	gene	19152156	19154183	75	+	.	ID=g8145;cds=9;protein=XP_005800749.1;pro_len=280;align=1-280;cover=100.00;pid=95.36;start_c=1;stop_c=1;pre_stop=0;frameshift=0;busco=-,-;symbol="hcea";name="high choriolytic enzyme 1-like [Xiphophorus maculatus]";qcov=100.00;scov=100.00;seg=3.93;rep_cov=0.00;pfam=PF01400
chr-07	hceb	high choriolytic enzyme 2-like isoform X1 [Xiphophorus couchianus]	GeneWise	gene	19154967	19157755	95.86	+	.	ID=g8146;cds=8;protein=XP_005800748.2;pro_len=362;align=1-360;cover=99.45;pid=96.39;start_c=1;stop_c=1;pre_stop=0;frameshift=0;busco=-,-;symbol="hceb";name="high choriolytic enzyme 2-like isoform X1 [Xiphophorus couchianus]";qcov=100.00;scov=100.00;seg=3.89;rep_cov=0.00;pfam=PF01400
chr-07	TRA2B	transformer-2 protein homolog beta isoform X1 [Xiphophorus couchianus]	AUGUSTUS	gene	19158679	19164249	100	+	.	ID=g8147;cds=8;%evi=93.3;start_c=1;stop_c=1;busco=-,-;symbol="TRA2B";name="transformer-2 protein homolog beta isoform X1 [Xiphophorus couchianus]";qcov=41.05;scov=41.49;seg=55.09;rep_cov=14.10;pfam=PF00076
chr-07	IGF2BP2	insulin-like growth factor 2 mRNA-binding protein 2 isoform X1 [Xiphophorus maculatus]	exonerate	gene	19168754	19233846	93	+	.	ID=g8148;cds=16;protein=XP_023193390.1;pro_len=617;align=1-617;cover=100.00;pid=98.87;start_c=1;stop_c=1;pre_stop=0;frameshift=0;busco=-,-;symbol="IGF2BP2";name="insulin-like growth factor 2 mRNA-binding protein 2 isoform X1 [Xiphophorus maculatus]";qcov=100.00;scov=100.00;seg=12.80;rep_cov=2.70;pfam=PF00013,PF00076
chr-07	tmem41aa	transmembrane protein 41A-A isoform X1 [Xiphophorus maculatus]	exonerate	gene	19243497	19247156	100	-	.	ID=g8149;cds=5;protein=XP_023193392.1;pro_len=277;align=1-277;cover=100.00;pid=98.92;start_c=1;stop_c=1;pre_stop=0;frameshift=0;busco=-,-;symbol="tmem41aa";name="transmembrane protein 41A-A isoform X1 [Xiphophorus maculatus]";qcov=100.00;scov=100.00;seg=12.27;rep_cov=0.00;pfam=PF09335
chr-07	ehhadh	peroxisomal bifunctional enzyme [Xiphophorus hellerii]	GeneWise	gene	19248805	19260916	100	+	.	ID=g8150;cds=7;protein=XP_005800750.1;pro_len=718;align=1-718;cover=100.00;pid=98.05;start_c=1;stop_c=1;pre_stop=0;frameshift=0;busco=ray,-;symbol="ehhadh";name="peroxisomal bifunctional enzyme [Xiphophorus hellerii]";qcov=100.00;scov=100.00;seg=2.23;rep_cov=0.00;pfam=PF00378,PF00725,PF02737
chr-07	zgc:162707	UPF0524 protein C3orf70 homolog isoform X2 [Xiphophorus maculatus]	GeneWise	gene	19264442	19287715	98.24	+	.	ID=g8152;cds=2;protein=XP_014324886.1;pro_len=284;align=1-284;cover=100.00;pid=98.24;start_c=1;stop_c=1;pre_stop=0;frameshift=0;busco=-,-;symbol="zgc:162707";name="UPF0524 protein C3orf70 homolog isoform X2 [Xiphophorus maculatus]";qcov=100.00;scov=100.00;seg=26.67;rep_cov=3.50;pfam=PF15823
chr-07	CiIC3	thioredoxin domain-containing protein 6 isoform X2 [Xiphophorus maculatus]	AUGUSTUS	gene	19355220	19364445	100	+	.	ID=g8154;cds=16;%evi=100;start_c=1;stop_c=1;busco=ray,-;symbol="CiIC3";name="thioredoxin domain-containing protein 6 isoform X2 [Xiphophorus maculatus]";qcov=100.00;scov=100.00;seg=2.56;rep_cov=0.00;pfam=PF00085,PF00334
chr-07	smarcal1	SWI/SNF-related matrix-associated actin-dependent regulator of chromatin subfamily A-like protein 1 [Xiphophorus maculatus]	exonerate	gene	19366667	19376524	100	-	.	ID=g8155;cds=17;protein=XP_023193257.1;pro_len=888;align=1-888;cover=100.00;pid=97.97;start_c=1;stop_c=1;pre_stop=0;frameshift=0;busco=ray,-;symbol="smarcal1";name="SWI/SNF-related matrix-associated actin-dependent regulator of chromatin subfamily A-like protein 1 [Xiphophorus maculatus]";qcov=100.00;scov=100.00;seg=8.78;rep_cov=0.00;pfam=PF00176,PF00271,PF07443
chr-07	marchf4	E3 ubiquitin-protein ligase MARCH4 [Xiphophorus hellerii]	GeneWise	gene	19382892	19401164	75	+	.	ID=g8156;cds=4;protein=XP_005800752.1;pro_len=406;align=1-406;cover=100.00;pid=99.51;start_c=1;stop_c=1;pre_stop=0;frameshift=0;busco=-,-;symbol="marchf4";name="E3 ubiquitin-protein ligase MARCH4 [Xiphophorus hellerii]";qcov=100.00;scov=100.00;seg=14.57;rep_cov=0.00;pfam=PF12906
chr-07	COL6A2	collagen alpha-2(VI) chain-like isoform X2 [Xiphophorus maculatus]	GeneWise	gene	19415536	19429453	81	+	.	ID=g8157;cds=23;protein=XP_023192669.1;pro_len=1044;align=1-1044;cover=100.00;pid=96.46;start_c=1;stop_c=1;pre_stop=0;frameshift=0;busco=-,-;symbol="COL6A2";name="collagen alpha-2(VI) chain-like isoform X2 [Xiphophorus maculatus]";qcov=100.00;scov=100.00;seg=18.07;rep_cov=0.00;pfam=PF00092,PF01391
chr-07	Xrcc5	X-ray repair cross-complementing protein 5 [Xiphophorus maculatus]	AUGUSTUS	gene	19431894	19443841	100	-	.	ID=g8158;cds=21;%evi=95.1;start_c=1;stop_c=1;busco=-,vert;symbol="Xrcc5";name="X-ray repair cross-complementing protein 5 [Xiphophorus maculatus]";qcov=100.00;scov=100.00;seg=5.82;rep_cov=0.00;pfam=PF02735,PF03730,PF03731,PF08785
chr-07	-	neurofilament medium polypeptide-like [Xiphophorus couchianus]	exonerate	gene	19451606	19457134	100	+	.	ID=g8160;cds=15;protein=XP_008402163.1;pro_len=473;align=1-473;cover=100.00;pid=88.58;start_c=1;stop_c=1;pre_stop=0;frameshift=0;busco=-,-;symbol="-";name="neurofilament medium polypeptide-like [Xiphophorus couchianus]";qcov=100.00;scov=100.00;seg=19.66;rep_cov=0.00;pfam=PF15676
chr-07	PFKL	ATP-dependent 6-phosphofructokinase, liver type-like [Xiphophorus maculatus]	exonerate	gene	19458882	19471354	100	-	.	ID=g8161;cds=22;protein=XP_005800754.1;pro_len=780;align=1-780;cover=100.00;pid=98.72;start_c=1;stop_c=1;pre_stop=0;frameshift=0;busco=-,-;symbol="PFKL";name="ATP-dependent 6-phosphofructokinase, liver type-like [Xiphophorus maculatus]";qcov=100.00;scov=100.00;seg=1.54;rep_cov=0.00;pfam=PF00365
chr-07	Map3k13	mitogen-activated protein kinase kinase kinase 13 [Xiphophorus maculatus]	exonerate	gene	19478396	19487902	92	-	.	ID=g8162;cds=13;protein=XP_005800755.1;pro_len=1005;align=1-1005;cover=100.00;pid=98.81;start_c=1;stop_c=1;pre_stop=0;frameshift=0;busco=ray,-;symbol="Map3k13";name="mitogen-activated protein kinase kinase kinase 13 [Xiphophorus maculatus]";qcov=100.00;scov=100.00;seg=10.83;rep_cov=1.22;pfam=PF07714
chr-07	trpm2	transient receptor potential cation channel subfamily M member 2-like isoform X2 [Xiphophorus hellerii]	AUGUSTUS	gene	19516703	19535317	100	-	.	ID=g8163;cds=32;%evi=100;start_c=1;stop_c=1;busco=-,-;symbol="trpm2";name="transient receptor potential cation channel subfamily M member 2-like isoform X2 [Xiphophorus hellerii]";qcov=100.00;scov=100.00;seg=4.83;rep_cov=0.00;pfam=PF00520
chr-07	trpm2	transient receptor potential cation channel subfamily M member 2-like [Xiphophorus maculatus]	AUGUSTUS	gene	19538984	19555041	100	-	.	ID=g8164;cds=23;%evi=100;start_c=1;stop_c=1;busco=-,-;symbol="trpm2";name="transient receptor potential cation channel subfamily M member 2-like [Xiphophorus maculatus]";qcov=100.00;scov=83.40;seg=8.25;rep_cov=0.00;pfam=PF00520
chr-07	FAM126B	protein FAM126B isoform X1 [Xiphophorus hellerii]	exonerate	gene	19571177	19592948	80	-	.	ID=g8165;cds=11;protein=XP_023192418.1;pro_len=606;align=1-606;cover=100.00;pid=98.18;start_c=1;stop_c=1;pre_stop=0;frameshift=0;busco=ray,-;symbol="FAM126B";name="protein FAM126B isoform X1 [Xiphophorus hellerii]";qcov=100.00;scov=100.00;seg=15.18;rep_cov=5.27;pfam=PF09790
chr-07	CFLAR	CASP8 and FADD-like apoptosis regulator [Xiphophorus couchianus]	GeneWise	gene	19618548	19623561	71	+	.	ID=g8166;cds=7;protein=XP_023192420.1;pro_len=422;align=1-422;cover=100.00;pid=97.63;start_c=1;stop_c=1;pre_stop=0;frameshift=0;busco=ray,-;symbol="CFLAR";name="CASP8 and FADD-like apoptosis regulator [Xiphophorus couchianus]";qcov=100.00;scov=100.00;seg=0.00;rep_cov=0.00;pfam=PF00656,PF01335
chr-07	DIP2A	disco-interacting protein 2 homolog A isoform X5 [Xiphophorus couchianus]	GeneWise	gene	19627037	19711611	97	+	.	ID=g8167;cds=38;protein=XP_023192794.1;pro_len=1587;align=1-1587;cover=100.00;pid=98.30;start_c=1;stop_c=1;pre_stop=0;frameshift=0;busco=-,-;symbol="DIP2A";name="disco-interacting protein 2 homolog A isoform X5 [Xiphophorus couchianus]";qcov=100.00;scov=100.00;seg=5.67;rep_cov=0.78;pfam=PF00501,PF06464
chr-07	SACS	PREDICTED: sacsin-like [Poecilia reticulata]	exonerate	gene	19714997	19722058	89.15	-	.	ID=g8168;cds=3;protein=XP_008402327.1;pro_len=1005;align=1-1005;cover=100.00;pid=89.15;start_c=1;stop_c=1;pre_stop=0;frameshift=0;busco=-,-;symbol="SACS";name="PREDICTED: sacsin-like [Poecilia reticulata]";qcov=100.00;scov=100.00;seg=0.90;rep_cov=0.00;pfam=PF05168
chr-07	-	zinc finger protein 723-like [Xiphophorus hellerii]	exonerate	gene	19737461	19738507	97.16	+	.	ID=g8170;cds=1;protein=XP_023193064.1;pro_len=352;align=1-352;cover=100.00;pid=97.16;start_c=1;stop_c=1;pre_stop=0;frameshift=0;busco=-,-;symbol="-";name="zinc finger protein 723-like [Xiphophorus hellerii]";qcov=100.00;scov=100.00;seg=12.64;rep_cov=0.00;pfam=PF00096,PF12874,PF13912
chr-07	prmt2	protein arginine N-methyltransferase 2 isoform X1 [Xiphophorus couchianus]	exonerate	gene	19741427	19750015	78	-	.	ID=g8171;cds=8;protein=XP_023193063.1;pro_len=466;align=1-466;cover=100.00;pid=98.50;start_c=1;stop_c=1;pre_stop=0;frameshift=0;busco=-,-;symbol="prmt2";name="protein arginine N-methyltransferase 2 isoform X1 [Xiphophorus couchianus]";qcov=100.00;scov=100.00;seg=2.58;rep_cov=0.00;pfam=PF00018,PF13649
chr-07	ERCC1	DNA excision repair protein ERCC-1 [Xiphophorus hellerii]	GeneWise	gene	19751356	19755711	100	-	.	ID=g8172;cds=9;protein=XP_005800756.1;pro_len=350;align=1-350;cover=100.00;pid=98.29;start_c=1;stop_c=1;pre_stop=0;frameshift=0;busco=ray,-;symbol="ERCC1";name="DNA excision repair protein ERCC-1 [Xiphophorus hellerii]";qcov=100.00;scov=99.72;seg=0.00;rep_cov=0.00;pfam=PF03834,PF14520
chr-07	SON	serine/arginine repetitive matrix protein 2-like isoform X2 [Xiphophorus maculatus]	exonerate	gene	19760746	19766625	78	+	.	ID=g8173;cds=8;protein=XP_023192741.1;pro_len=1194;align=1-1194;cover=100.00;pid=98.32;start_c=1;stop_c=1;pre_stop=0;frameshift=0;busco=-,-;symbol="SON";name="serine/arginine repetitive matrix protein 2-like isoform X2 [Xiphophorus maculatus]";qcov=100.00;scov=100.00;seg=56.78;rep_cov=1.95;pfam=PF17069
chr-07	NLGN4X	neuroligin-4, X-linked-like [Xiphophorus maculatus]	exonerate	gene	19803546	19825462	88	+	.	ID=g8174;cds=8;protein=XP_005800757.2;pro_len=872;align=1-872;cover=100.00;pid=99.43;start_c=1;stop_c=1;pre_stop=0;frameshift=0;busco=-,-;symbol="NLGN4X";name="neuroligin-4, X-linked-like [Xiphophorus maculatus]";qcov=100.00;scov=100.00;seg=14.22;rep_cov=1.72;pfam=PF00135
chr-07	MXRA5	immunoglobulin superfamily member 10-like [Xiphophorus couchianus]	exonerate	gene	19873334	19889340	91	+	.	ID=g8175;cds=11;protein=XP_023192975.1;pro_len=2722;align=1-2722;cover=100.00;pid=97.98;start_c=1;stop_c=1;pre_stop=0;frameshift=0;busco=-,-;symbol="MXRA5";name="immunoglobulin superfamily member 10-like [Xiphophorus couchianus]";qcov=100.00;scov=100.00;seg=15.44;rep_cov=0.00;pfam=PF07679,PF13855,PF13927
chr-07	ARSD	arylsulfatase D-like [Xiphophorus couchianus]	exonerate	gene	19921608	19928892	90	-	.	ID=g8176;cds=10;protein=XP_023193401.1;pro_len=591;align=1-591;cover=100.00;pid=97.63;start_c=1;stop_c=1;pre_stop=0;frameshift=0;busco=ray,-;symbol="ARSD";name="arylsulfatase D-like [Xiphophorus couchianus]";qcov=100.00;scov=100.00;seg=11.00;rep_cov=0.00;pfam=PF00884,PF14707
chr-07	-	cell surface glycoprotein 1-like [Xiphophorus hellerii]	AUGUSTUS	gene	19935677	19954344	100	-	.	ID=g8177;cds=11;%evi=100;start_c=1;stop_c=1;busco=-,-;symbol="-";name="cell surface glycoprotein 1-like [Xiphophorus hellerii]";qcov=100.00;scov=100.00;seg=37.13;rep_cov=0.00;pfam=PF12301
chr-07	SNX4	sorting nexin-4 [Xiphophorus hellerii]	exonerate	gene	19958836	19966700	100	-	.	ID=g8178;cds=14;protein=XP_005800759.2;pro_len=454;align=1-454;cover=100.00;pid=98.24;start_c=1;stop_c=1;pre_stop=0;frameshift=0;busco=-,-;symbol="SNX4";name="sorting nexin-4 [Xiphophorus hellerii]";qcov=100.00;scov=100.00;seg=2.64;rep_cov=0.00;pfam=PF00787
chr-07	ihhb	indian hedgehog B protein-like [Xiphophorus couchianus]	GeneWise	gene	20000124	20008745	100	+	.	ID=g8179;cds=4;protein=XP_014324882.1;pro_len=434;align=1-434;cover=100.00;pid=98.62;start_c=1;stop_c=1;pre_stop=0;frameshift=0;busco=-,-;symbol="ihhb";name="indian hedgehog B protein-like [Xiphophorus couchianus]";qcov=100.00;scov=100.00;seg=4.61;rep_cov=0.00;pfam=PF01079,PF01085
chr-07	Bin1	myc box-dependent-interacting protein 1-like isoform X2 [Xiphophorus hellerii]	makeup	gene	20014072	20029603	100	-	.	ID=g8181;cds=20;protein=XP_014324891.1;pro_len=642;align=1-642;cover=100.00;pid=97.20;start_c=1;stop_c=1;pre_stop=0;frameshift=0;busco=-,-;symbol="Bin1";name="myc box-dependent-interacting protein 1-like isoform X2 [Xiphophorus hellerii]";qcov=100.00;scov=100.00;seg=13.99;rep_cov=0.00;pfam=PF03114,PF14604
chr-07	tmem198b	transmembrane protein 198-B-like [Xiphophorus couchianus]	exonerate	gene	20051017	20063098	83	+	.	ID=g8182;cds=6;protein=XP_014324893.1;pro_len=390;align=1-390;cover=100.00;pid=98.97;start_c=1;stop_c=1;pre_stop=0;frameshift=0;busco=ray,-;symbol="tmem198b";name="transmembrane protein 198-B-like [Xiphophorus couchianus]";qcov=100.00;scov=100.00;seg=24.55;rep_cov=7.06;pfam=PF13886
chr-07	des	desmin-like isoform X2 [Xiphophorus maculatus]	exonerate	gene	20068237	20074508	100	-	.	ID=g8183;cds=10;protein=XP_005800764.1;pro_len=475;align=1-475;cover=100.00;pid=99.16;start_c=1;stop_c=1;pre_stop=0;frameshift=0;busco=-,-;symbol="des";name="desmin-like isoform X2 [Xiphophorus maculatus]";qcov=100.00;scov=100.00;seg=18.53;rep_cov=3.64;pfam=PF00038,PF04732
chr-07	PTPRN	receptor-type tyrosine-protein phosphatase-like N isoform X1 [Xiphophorus maculatus]	exonerate	gene	20083099	20104893	100	+	.	ID=g8184;cds=24;protein=XP_023192291.1;pro_len=939;align=1-939;cover=100.00;pid=97.87;start_c=1;stop_c=1;pre_stop=0;frameshift=0;busco=-,-;symbol="PTPRN";name="receptor-type tyrosine-protein phosphatase-like N isoform X1 [Xiphophorus maculatus]";qcov=100.00;scov=100.00;seg=16.65;rep_cov=1.46;pfam=PF00102,PF11548,PF14948
chr-07	Dnajb2	dnaJ homolog subfamily B member 6-like isoform X1 [Xiphophorus couchianus]	exonerate	gene	20109856	20114423	88	-	.	ID=g8185;cds=8;protein=XP_023192294.1;pro_len=396;align=1-396;cover=100.00;pid=96.97;start_c=1;stop_c=1;pre_stop=0;frameshift=0;busco=-,-;symbol="Dnajb2";name="dnaJ homolog subfamily B member 6-like isoform X1 [Xiphophorus couchianus]";qcov=100.00;scov=100.00;seg=16.12;rep_cov=2.18;pfam=PF00226
chr-07	-	tubulin alpha chain-like [Alligator sinensis]	exonerate	gene	20127725	20133426	95.92	-	.	ID=g8186;cds=6;protein=sp|P86234|TBA3_MESAU;pro_len=196;align=1-196;cover=100.00;pid=95.92;start_c=0;stop_c=1;pre_stop=0;frameshift=0;busco=-,-;symbol="-";name="tubulin alpha chain-like [Alligator sinensis]";qcov=100.00;scov=80.81;seg=3.66;rep_cov=4.18;pfam=PF00091,PF03953
chr-07	-	tubulin alpha chain [Xiphophorus maculatus]	GeneWise	gene	20127725	20129283	67	-	.	ID=g8187;cds=3;protein=XP_005800766.1;pro_len=450;align=2-450;cover=99.78;pid=99.78;start_c=0;stop_c=1;pre_stop=0;frameshift=0;busco=-,-;symbol="-";name="tubulin alpha chain [Xiphophorus maculatus]";qcov=100.00;scov=99.78;seg=4.68;rep_cov=2.30;pfam=PF00091,PF03953
chr-07	tuba	tubulin alpha chain-like [Xiphophorus hellerii]	exonerate	gene	20131869	20133746	75	-	.	ID=g8188;cds=4;protein=XP_023192578.1;pro_len=448;align=1-448;cover=100.00;pid=99.33;start_c=1;stop_c=1;pre_stop=0;frameshift=0;busco=-,-;symbol="tuba";name="tubulin alpha chain-like [Xiphophorus hellerii]";qcov=100.00;scov=100.00;seg=6.25;rep_cov=0.00;pfam=PF00091,PF03953
chr-07	tuba	tubulin alpha chain-like [Xiphophorus maculatus]	AUGUSTUS	gene	20136905	20142137	100	+	.	ID=g8189;cds=4;%evi=85.7;start_c=1;stop_c=1;busco=-,-;symbol="tuba";name="tubulin alpha chain-like [Xiphophorus maculatus]";qcov=100.00;scov=100.00;seg=6.25;rep_cov=0.00;pfam=PF00091,PF03953
chr-07	POFUT2	GDP-fucose protein O-fucosyltransferase 2 [Xiphophorus couchianus]	exonerate	gene	20143084	20148776	100	+	.	ID=g8190;cds=9;protein=XP_008402108.1;pro_len=445;align=1-445;cover=100.00;pid=94.61;start_c=1;stop_c=1;pre_stop=0;frameshift=0;busco=-,vert;symbol="POFUT2";name="GDP-fucose protein O-fucosyltransferase 2 [Xiphophorus couchianus]";qcov=100.00;scov=100.00;seg=0.00;rep_cov=0.00;pfam=PF10250
chr-07	ABCA12	ATP-binding cassette sub-family A member 12 [Xiphophorus hellerii]	GeneWise	gene	20162379	20227880	99	+	.	ID=g8191;cds=70;protein=XP_023192628.1;pro_len=4454;align=1-4454;cover=100.00;pid=97.31;start_c=1;stop_c=1;pre_stop=0;frameshift=0;busco=ray,-;symbol="ABCA12";name="ATP-binding cassette sub-family A member 12 [Xiphophorus hellerii]";qcov=100.00;scov=100.00;seg=4.02;rep_cov=0.33;pfam=PF00005,PF12698
chr-07	BARD1	BRCA1-associated RING domain protein 1 [Xiphophorus couchianus]	GeneWise	gene	20234746	20259505	100	+	.	ID=g8192;cds=11;protein=XP_005800794.1;pro_len=800;align=1-800;cover=100.00;pid=97.00;start_c=1;stop_c=1;pre_stop=0;frameshift=0;busco=-,-;symbol="BARD1";name="BRCA1-associated RING domain protein 1 [Xiphophorus couchianus]";qcov=100.00;scov=100.00;seg=12.50;rep_cov=2.00;pfam=PF12796,PF14835,PF16589
chr-07	vwc2l	von Willebrand factor C domain-containing protein 2-like [Xiphophorus maculatus]	exonerate	gene	20269047	20293835	67	-	.	ID=g8193;cds=3;protein=XP_005800769.2;pro_len=234;align=1-234;cover=100.00;pid=99.15;start_c=1;stop_c=1;pre_stop=0;frameshift=0;busco=-,-;symbol="vwc2l";name="von Willebrand factor C domain-containing protein 2-like [Xiphophorus maculatus]";qcov=100.00;scov=100.00;seg=9.83;rep_cov=6.24;pfam=PF00093
chr-07	-	uncharacterized protein LOC111194124 [Astyanax mexicanus]	exonerate	gene	20326169	20327689	58.95	-	.	ID=g8194;cds=1;protein=XP_035989530.1;pro_len=514;align=3-497;cover=96.30;pid=61.21;start_c=1;stop_c=1;pre_stop=0;frameshift=0;busco=-,-;symbol="-";name="uncharacterized protein LOC111194124 [Astyanax mexicanus]";qcov=99.41;scov=29.62;seg=7.11;rep_cov=0.00;pfam=-
chr-07	IKZF2	zinc finger protein Helios-like isoform X1 [Xiphophorus hellerii]	makeup	gene	20438475	20460963	100	+	.	ID=g8195;cds=8;protein=XP_023193370.1;pro_len=563;align=1-563;cover=100.00;pid=96.80;start_c=1;stop_c=1;pre_stop=0;frameshift=0;busco=ray,-;symbol="IKZF2";name="zinc finger protein Helios-like isoform X1 [Xiphophorus hellerii]";qcov=100.00;scov=100.00;seg=3.56;rep_cov=1.30;pfam=PF00096
chr-07	Erbb4	receptor tyrosine-protein kinase erbB-4 isoform X1 [Xiphophorus maculatus]	exonerate	gene	20624739	20785385	92	+	.	ID=g8196;cds=27;protein=XP_023192992.1;pro_len=1376;align=18-1376;cover=98.76;pid=98.16;start_c=0;stop_c=1;pre_stop=0;frameshift=0;busco=-,-;symbol="Erbb4";name="receptor tyrosine-protein kinase erbB-4 isoform X1 [Xiphophorus maculatus]";qcov=100.00;scov=98.76;seg=5.74;rep_cov=0.00;pfam=PF00757,PF01030,PF07714,PF14843
chr-07	GTF2IRD2B	general transcription factor II-I repeat domain-containing protein 2-like [Xiphophorus couchianus]	exonerate	gene	20739815	20740483	88.34	-	.	ID=g8197;cds=1;protein=XP_015797049.1;pro_len=163;align=1-163;cover=100.00;pid=88.34;start_c=1;stop_c=1;pre_stop=0;frameshift=0;busco=-,-;symbol="GTF2IRD2B";name="general transcription factor II-I repeat domain-containing protein 2-like [Xiphophorus couchianus]";qcov=100.00;scov=57.07;seg=0.00;rep_cov=0.00;pfam=PF05699
chr-07	Cps1	carbamoyl-phosphate synthase [ammonia], mitochondrial [Xiphophorus maculatus]	exonerate	gene	20859726	20917402	100	-	.	ID=g8198;cds=38;protein=XP_023192195.1;pro_len=1506;align=1-1506;cover=100.00;pid=99.00;start_c=1;stop_c=1;pre_stop=0;frameshift=0;busco=-,vert;symbol="Cps1";name="carbamoyl-phosphate synthase [ammonia], mitochondrial [Xiphophorus maculatus]";qcov=100.00;scov=100.00;seg=2.26;rep_cov=0.00;pfam=PF00117,PF00988,PF02142,PF02786,PF02787
chr-07	-	myosin light chain 1, skeletal muscle isoform [Xiphophorus couchianus]	exonerate	gene	20927221	20932071	100	+	.	ID=g8199;cds=6;protein=XP_008402035.1;pro_len=194;align=1-194;cover=100.00;pid=94.85;start_c=1;stop_c=1;pre_stop=0;frameshift=0;busco=ray,-;symbol="-";name="myosin light chain 1, skeletal muscle isoform [Xiphophorus couchianus]";qcov=100.00;scov=100.00;seg=18.56;rep_cov=11.97;pfam=-
chr-07	MAP2	microtubule-associated protein 2 [Xiphophorus maculatus]	exonerate	gene	20935147	20969690	76	-	.	ID=g8200;cds=16;protein=XP_023192392.1;pro_len=1749;align=1-1749;cover=100.00;pid=97.94;start_c=1;stop_c=1;pre_stop=0;frameshift=0;busco=-,-;symbol="MAP2";name="microtubule-associated protein 2 [Xiphophorus maculatus]";qcov=100.00;scov=100.00;seg=23.67;rep_cov=11.49;pfam=PF00418,PF08377
chr-07	Lire1	PREDICTED: uncharacterized protein LOC106910890 [Poecilia mexicana]	exonerate	gene	20990491	20991291	91.2	+	.	ID=g8201;cds=1;protein=XP_035988234.1;pro_len=216;align=1-216;cover=100.00;pid=91.20;start_c=1;stop_c=1;pre_stop=0;frameshift=0;busco=-,-;symbol="Lire1";name="PREDICTED: uncharacterized protein LOC106910890 [Poecilia mexicana]";qcov=84.59;scov=100.00;seg=4.51;rep_cov=0.00;pfam=PF02994
chr-07	Kansl1l	KAT8 regulatory NSL complex subunit 1-like protein isoform X1 [Xiphophorus couchianus]	exonerate	gene	21022836	21041068	87	-	.	ID=g8202;cds=14;protein=XP_023193099.1;pro_len=918;align=1-918;cover=100.00;pid=98.80;start_c=1;stop_c=1;pre_stop=0;frameshift=0;busco=-,-;symbol="Kansl1l";name="KAT8 regulatory NSL complex subunit 1-like protein isoform X1 [Xiphophorus couchianus]";qcov=100.00;scov=100.00;seg=13.51;rep_cov=2.07;pfam=PF15275
chr-07	-	PREDICTED: uncharacterized protein LOC103461749 [Poecilia reticulata]	exonerate	gene	21043857	21044795	90.23	-	.	ID=g8203;cds=2;protein=XP_008402322.1;pro_len=256;align=1-256;cover=100.00;pid=90.23;start_c=0;stop_c=1;pre_stop=0;frameshift=2;busco=-,-;symbol="-";name="PREDICTED: uncharacterized protein LOC103461749 [Poecilia reticulata]";qcov=97.71;scov=100.00;seg=12.21;rep_cov=0.00;pfam=PF05296
chr-07	-	uncharacterized protein LOC114147476 [Xiphophorus couchianus]	exonerate	gene	21044044	21046219	93.31	-	.	ID=g8204;cds=2;protein=XP_023192393.1;pro_len=269;align=1-269;cover=100.00;pid=93.31;start_c=1;stop_c=1;pre_stop=1;frameshift=1;busco=-,-;symbol="-";name="uncharacterized protein LOC114147476 [Xiphophorus couchianus]";qcov=100.00;scov=100.00;seg=19.40;rep_cov=0.00;pfam=PF05296
chr-07	heg	protein HEG homolog 1 [Xiphophorus maculatus]	exonerate	gene	21046289	21057998	100	-	.	ID=g8205;cds=14;protein=XP_023192394.1;pro_len=1128;align=1-1128;cover=100.00;pid=97.52;start_c=1;stop_c=1;pre_stop=0;frameshift=0;busco=ray,vert;symbol="heg";name="protein HEG homolog 1 [Xiphophorus maculatus]";qcov=100.00;scov=100.00;seg=27.22;rep_cov=6.99;pfam=PF00008,PF07645
chr-07	slc12a8	PREDICTED: solute carrier family 12 member 8 isoform X1 [Poecilia formosa]	exonerate	gene	21060198	21078339	100	-	.	ID=g8206;cds=14;protein=XP_008402015.1;pro_len=840;align=1-840;cover=100.00;pid=91.43;start_c=0;stop_c=1;pre_stop=0;frameshift=1;busco=ray,-;symbol="slc12a8";name="PREDICTED: solute carrier family 12 member 8 isoform X1 [Poecilia formosa]";qcov=100.00;scov=100.00;seg=7.82;rep_cov=0.00;pfam=PF00324
chr-07	znf148	zinc finger protein 148 [Xiphophorus couchianus]	GeneWise	gene	21083002	21088589	67	-	.	ID=g8207;cds=5;protein=XP_005800802.1;pro_len=816;align=1-816;cover=100.00;pid=99.39;start_c=1;stop_c=1;pre_stop=0;frameshift=0;busco=-,vert;symbol="znf148";name="zinc finger protein 148 [Xiphophorus couchianus]";qcov=100.00;scov=100.00;seg=10.44;rep_cov=1.34;pfam=-
chr-07	DHRSX	dehydrogenase/reductase SDR family member on chromosome X-like isoform X1 [Xiphophorus maculatus]	exonerate	gene	21107991	21129173	86	+	.	ID=g8208;cds=7;protein=XP_008401985.1;pro_len=326;align=1-326;cover=100.00;pid=93.56;start_c=1;stop_c=1;pre_stop=0;frameshift=0;busco=-,-;symbol="DHRSX";name="dehydrogenase/reductase SDR family member on chromosome X-like isoform X1 [Xiphophorus maculatus]";qcov=100.00;scov=100.00;seg=7.36;rep_cov=0.00;pfam=PF00106
chr-07	ASMT	acetylserotonin O-methyltransferase [Xiphophorus maculatus]	exonerate	gene	21168437	21184592	100	-	.	ID=g8209;cds=8;protein=XP_005800771.2;pro_len=361;align=1-361;cover=100.00;pid=98.06;start_c=1;stop_c=1;pre_stop=0;frameshift=0;busco=ray,-;symbol="ASMT";name="acetylserotonin O-methyltransferase [Xiphophorus maculatus]";qcov=100.00;scov=100.00;seg=4.43;rep_cov=0.00;pfam=PF00891,PF16864
chr-07	AKAP17A	A-kinase anchor protein 17A isoform X1 [Xiphophorus maculatus]	GeneWise	gene	21187396	21192393	83	-	.	ID=g8210;cds=6;protein=XP_023191994.1;pro_len=655;align=1-655;cover=100.00;pid=98.93;start_c=0;stop_c=1;pre_stop=0;frameshift=0;busco=-,-;symbol="AKAP17A";name="A-kinase anchor protein 17A isoform X1 [Xiphophorus maculatus]";qcov=84.27;scov=84.27;seg=36.18;rep_cov=17.53;pfam=-
chr-07	SOWAHC	ankyrin repeat domain-containing protein SOWAHC-like [Xiphophorus hellerii]	exonerate	gene	21196793	21199973	100	-	.	ID=g8211;cds=4;protein=XP_005800805.1;pro_len=526;align=1-526;cover=100.00;pid=97.72;start_c=1;stop_c=1;pre_stop=0;frameshift=0;busco=-,-;symbol="SOWAHC";name="ankyrin repeat domain-containing protein SOWAHC-like [Xiphophorus hellerii]";qcov=100.00;scov=100.00;seg=9.51;rep_cov=0.00;pfam=PF12796
chr-07	SEPTIN11	septin-10 [Xiphophorus couchianus]	AUGUSTUS	gene	21201306	21209113	100	+	.	ID=g8212;cds=10;%evi=100;start_c=1;stop_c=1;busco=ray,-;symbol="SEPTIN11";name="septin-10 [Xiphophorus couchianus]";qcov=100.00;scov=100.00;seg=3.28;rep_cov=3.66;pfam=PF00735
chr-07	SH3RF3	LOW QUALITY PROTEIN: SH3 domain-containing RING finger protein 3-like [Xiphophorus maculatus]	exonerate	gene	21219341	21318018	100	-	.	ID=g8213;cds=10;protein=XP_023192666.1;pro_len=973;align=1-973;cover=100.00;pid=99.08;start_c=1;stop_c=1;pre_stop=0;frameshift=0;busco=-,-;symbol="SH3RF3";name="LOW QUALITY PROTEIN: SH3 domain-containing RING finger protein 3-like [Xiphophorus maculatus]";qcov=100.00;scov=100.00;seg=19.12;rep_cov=1.92;pfam=PF00097,PF14604
chr-07	edar	tumor necrosis factor receptor superfamily member EDAR isoform X2 [Xiphophorus hellerii]	exonerate	gene	21342975	21371174	90	+	.	ID=g8214;cds=10;protein=XP_023192092.1;pro_len=480;align=1-480;cover=100.00;pid=98.12;start_c=1;stop_c=1;pre_stop=0;frameshift=0;busco=ray,vert;symbol="edar";name="tumor necrosis factor receptor superfamily member EDAR isoform X2 [Xiphophorus hellerii]";qcov=100.00;scov=100.00;seg=5.42;rep_cov=0.00;pfam=-
chr-07	Vgll3	transcription cofactor vestigial-like protein 3 isoform X1 [Xiphophorus couchianus]	exonerate	gene	21418406	21421682	100	-	.	ID=g8215;cds=4;protein=XP_014324888.1;pro_len=404;align=1-404;cover=100.00;pid=98.27;start_c=1;stop_c=1;pre_stop=0;frameshift=0;busco=-,vert;symbol="Vgll3";name="transcription cofactor vestigial-like protein 3 isoform X1 [Xiphophorus couchianus]";qcov=100.00;scov=100.00;seg=18.32;rep_cov=0.00;pfam=PF07545
chr-07	CHMP2B	charged multivesicular body protein 2b [Xiphophorus maculatus]	AUGUSTUS	gene	21437103	21446188	100	+	.	ID=g8216;cds=6;%evi=90.9;start_c=1;stop_c=1;busco=-,vert;symbol="CHMP2B";name="charged multivesicular body protein 2b [Xiphophorus maculatus]";qcov=100.00;scov=100.00;seg=0.00;rep_cov=0.00;pfam=PF03357
chr-07	pou1f1	pituitary-specific positive transcription factor 1 isoform X1 [Xiphophorus hellerii]	AUGUSTUS	gene	21452138	21462801	100	-	.	ID=g8217;cds=7;%evi=100;start_c=1;stop_c=1;busco=ray,vert;symbol="pou1f1";name="pituitary-specific positive transcription factor 1 isoform X1 [Xiphophorus hellerii]";qcov=100.00;scov=100.00;seg=5.35;rep_cov=0.00;pfam=PF00046,PF00157
chr-07	HTR1F	5-hydroxytryptamine receptor 1F [Xiphophorus maculatus]	exonerate	gene	21537102	21538298	58.2	+	.	ID=g8219;cds=2;protein=sp|P30940|5HT1F_RAT;pro_len=366;align=6-364;cover=98.09;pid=59.33;start_c=1;stop_c=1;pre_stop=0;frameshift=0;busco=ray,-;symbol="HTR1F";name="5-hydroxytryptamine receptor 1F [Xiphophorus maculatus]";qcov=100.00;scov=95.44;seg=19.89;rep_cov=0.00;pfam=PF00001
chr-07	HTR1F	5-hydroxytryptamine receptor 1F [Xiphophorus maculatus]	exonerate	gene	21537102	21538298	59.23	+	.	ID=g8220;cds=2;protein=XP_017213382.1;pro_len=363;align=23-363;cover=93.94;pid=63.05;start_c=1;stop_c=1;pre_stop=0;frameshift=0;busco=ray,-;symbol="HTR1F";name="5-hydroxytryptamine receptor 1F [Xiphophorus maculatus]";qcov=100.00;scov=95.44;seg=15.38;rep_cov=0.00;pfam=PF00001
chr-07	HTR1F	5-hydroxytryptamine receptor 1F [Xiphophorus hellerii]	exonerate	gene	21537102	21538298	60.38	+	.	ID=g8221;cds=2;protein=sp|O08890|5HT1F_CAVPO;pro_len=366;align=6-366;cover=98.63;pid=61.22;start_c=1;stop_c=1;pre_stop=0;frameshift=0;busco=ray,-;symbol="HTR1F";name="5-hydroxytryptamine receptor 1F [Xiphophorus hellerii]";qcov=100.00;scov=95.44;seg=15.43;rep_cov=0.00;pfam=PF00001
chr-07	ZNF292	zinc finger protein 654 [Xiphophorus couchianus]	exonerate	gene	21543476	21553708	100	+	.	ID=g8222;cds=11;protein=XP_023193253.1;pro_len=1398;align=1-1398;cover=100.00;pid=98.57;start_c=1;stop_c=1;pre_stop=0;frameshift=0;busco=-,-;symbol="ZNF292";name="zinc finger protein 654 [Xiphophorus couchianus]";qcov=100.00;scov=98.52;seg=10.23;rep_cov=0.00;pfam=-
chr-07	grxC1	uncharacterized protein LOC102223006 [Xiphophorus maculatus]	GeneWise	gene	21560030	21566057	80	-	.	ID=g8223;cds=9;protein=XP_005816882.1;pro_len=492;align=1-492;cover=100.00;pid=98.58;start_c=1;stop_c=1;pre_stop=0;frameshift=0;busco=-,-;symbol="grxC1";name="uncharacterized protein LOC102223006 [Xiphophorus maculatus]";qcov=100.00;scov=100.00;seg=8.35;rep_cov=0.00;pfam=PF00462,PF00610,PF04784
chr-07	C1H3orf38	uncharacterized protein C3orf38 homolog [Xiphophorus maculatus]	exonerate	gene	21568062	21572026	100	+	.	ID=g8224;cds=4;protein=XP_005816981.1;pro_len=293;align=1-293;cover=100.00;pid=98.98;start_c=1;stop_c=1;pre_stop=0;frameshift=0;busco=ray,vert;symbol="C1H3orf38";name="uncharacterized protein C3orf38 homolog [Xiphophorus maculatus]";qcov=100.00;scov=100.00;seg=0.00;rep_cov=0.00;pfam=PF15008
chr-07	EPHA3	ephrin type-A receptor 3 isoform X1 [Xiphophorus maculatus]	AUGUSTUS	gene	21749039	21758049	100	+	.	ID=g8225;cds=3;%evi=100;start_c=1;stop_c=1;busco=-,-;symbol="EPHA3";name="ephrin type-A receptor 3 isoform X1 [Xiphophorus maculatus]";qcov=87.35;scov=14.53;seg=0.00;rep_cov=11.78;pfam=PF00041,PF07699
chr-07	STX19	syntaxin-19 [Xiphophorus maculatus]	exonerate	gene	21858698	21863619	75	-	.	ID=g8226;cds=4;protein=XP_023192347.1;pro_len=302;align=1-302;cover=100.00;pid=100.00;start_c=1;stop_c=1;pre_stop=0;frameshift=0;busco=ray,vert;symbol="STX19";name="syntaxin-19 [Xiphophorus maculatus]";qcov=100.00;scov=100.00;seg=3.64;rep_cov=0.00;pfam=PF00804
chr-07	EPHA6	ephrin type-A receptor 6 [Xiphophorus hellerii]	exonerate	gene	21971465	22152139	100	+	.	ID=g8227;cds=17;protein=XP_023193354.1;pro_len=985;align=1-985;cover=100.00;pid=98.58;start_c=1;stop_c=1;pre_stop=0;frameshift=0;busco=-,-;symbol="EPHA6";name="ephrin type-A receptor 6 [Xiphophorus hellerii]";qcov=100.00;scov=100.00;seg=2.94;rep_cov=1.32;pfam=PF00041,PF00536,PF01404,PF07714,PF14575
chr-07	arl6	ADP-ribosylation factor-like protein 6 isoform X2 [Xiphophorus maculatus]	AUGUSTUS	gene	22155362	22159773	100	+	.	ID=g8228;cds=9;%evi=94.1;start_c=1;stop_c=1;busco=-,-;symbol="arl6";name="ADP-ribosylation factor-like protein 6 isoform X2 [Xiphophorus maculatus]";qcov=100.00;scov=100.00;seg=0.00;rep_cov=0.00;pfam=PF00025
chr-07	Fbxo47	F-box only protein 47 [Xiphophorus maculatus]	GeneWise	gene	22160529	22167638	100	-	.	ID=g8229;cds=10;protein=XP_005807738.2;pro_len=447;align=1-447;cover=100.00;pid=98.66;start_c=1;stop_c=1;pre_stop=0;frameshift=0;busco=-,-;symbol="Fbxo47";name="F-box only protein 47 [Xiphophorus maculatus]";qcov=100.00;scov=100.00;seg=2.91;rep_cov=0.00;pfam=-
chr-07	CHT1	high-affinity choline transporter 1-like [Xiphophorus hellerii]	exonerate	gene	22181276	22187335	100	+	.	ID=g8231;cds=8;protein=XP_005807721.1;pro_len=590;align=1-590;cover=100.00;pid=98.31;start_c=1;stop_c=1;pre_stop=0;frameshift=0;busco=-,-;symbol="CHT1";name="high-affinity choline transporter 1-like [Xiphophorus hellerii]";qcov=100.00;scov=100.00;seg=4.92;rep_cov=0.00;pfam=PF00474
chr-07	Gcc2	GRIP and coiled-coil domain-containing protein 2 isoform X1 [Xiphophorus hellerii]	AUGUSTUS	gene	22218364	22241715	100	+	.	ID=g8232;cds=24;%evi=97.9;start_c=1;stop_c=1;busco=-,vert;symbol="Gcc2";name="GRIP and coiled-coil domain-containing protein 2 isoform X1 [Xiphophorus hellerii]";qcov=100.00;scov=100.00;seg=11.59;rep_cov=0.96;pfam=PF01465,PF16704
chr-07	tmem223	transmembrane protein 223 [Xiphophorus couchianus]	exonerate	gene	22239643	22240410	98.82	-	.	ID=g8233;cds=1;protein=XP_005807735.1;pro_len=255;align=1-255;cover=100.00;pid=98.82;start_c=1;stop_c=1;pre_stop=0;frameshift=0;busco=-,-;symbol="tmem223";name="transmembrane protein 223 [Xiphophorus couchianus]";qcov=100.00;scov=100.00;seg=6.67;rep_cov=0.00;pfam=PF14640
chr-07	LIMS1	LIM and senescent cell antigen-like-containing domain protein 1 isoform X2 [Xiphophorus maculatus]	exonerate	gene	22267301	22283182	89	+	.	ID=g8234;cds=10;protein=XP_023192840.1;pro_len=407;align=1-407;cover=100.00;pid=98.53;start_c=1;stop_c=1;pre_stop=0;frameshift=0;busco=-,-;symbol="LIMS1";name="LIM and senescent cell antigen-like-containing domain protein 1 isoform X2 [Xiphophorus maculatus]";qcov=100.00;scov=100.00;seg=5.90;rep_cov=0.00;pfam=PF00412
chr-07	Ranbp2	E3 SUMO-protein ligase RanBP2 [Xiphophorus maculatus]	exonerate	gene	22287954	22320155	100	+	.	ID=g8235;cds=29;protein=XP_023192278.1;pro_len=3027;align=1-3027;cover=100.00;pid=98.48;start_c=1;stop_c=1;pre_stop=0;frameshift=0;busco=-,-;symbol="Ranbp2";name="E3 SUMO-protein ligase RanBP2 [Xiphophorus maculatus]";qcov=100.00;scov=100.00;seg=11.69;rep_cov=0.75;pfam=PF00160,PF00638,PF00641,PF12185
chr-07	tpt1	translationally-controlled tumor protein [Xiphophorus maculatus]	AUGUSTUS	gene	22324615	22330466	100	+	.	ID=g8236;cds=6;%evi=81.8;start_c=1;stop_c=1;busco=-,-;symbol="tpt1";name="translationally-controlled tumor protein [Xiphophorus maculatus]";qcov=100.00;scov=100.00;seg=0.00;rep_cov=0.00;pfam=PF00838
chr-07	Gtf2f2	general transcription factor IIF subunit 2-like [Xiphophorus couchianus]	GeneWise	gene	22332947	22383642	71	-	.	ID=g8237;cds=7;protein=XP_005807741.1;pro_len=252;align=1-252;cover=100.00;pid=96.43;start_c=1;stop_c=1;pre_stop=0;frameshift=0;busco=-,-;symbol="Gtf2f2";name="general transcription factor IIF subunit 2-like [Xiphophorus couchianus]";qcov=100.00;scov=100.00;seg=0.00;rep_cov=0.00;pfam=PF02270
chr-07	KCTD4	BTB/POZ domain-containing protein KCTD4 [Xiphophorus maculatus]	exonerate	gene	22358726	22359502	100	+	.	ID=g8238;cds=1;protein=XP_005807724.1;pro_len=258;align=1-258;cover=100.00;pid=100.00;start_c=1;stop_c=1;pre_stop=0;frameshift=0;busco=-,vert;symbol="KCTD4";name="BTB/POZ domain-containing protein KCTD4 [Xiphophorus maculatus]";qcov=100.00;scov=100.00;seg=0.00;rep_cov=0.00;pfam=PF02214
chr-07	TSC22D1	TSC22 domain family protein 1-like isoform X1 [Xiphophorus maculatus]	exonerate	gene	22413220	22446097	100	+	.	ID=g8239;cds=3;protein=XP_023192576.1;pro_len=922;align=1-922;cover=100.00;pid=98.92;start_c=1;stop_c=1;pre_stop=0;frameshift=0;busco=ray,-;symbol="TSC22D1";name="TSC22 domain family protein 1-like isoform X1 [Xiphophorus maculatus]";qcov=100.00;scov=100.00;seg=26.25;rep_cov=0.00;pfam=PF01166
chr-07	Als2	alsin-like isoform X2 [Xiphophorus maculatus]	GeneWise	gene	22482482	22516292	92	-	.	ID=g8240;cds=37;protein=XP_023193018.1;pro_len=1652;align=6-1652;cover=99.70;pid=96.90;start_c=0;stop_c=1;pre_stop=0;frameshift=0;busco=-,-;symbol="Als2";name="alsin-like isoform X2 [Xiphophorus maculatus]";qcov=99.88;scov=99.58;seg=12.59;rep_cov=0.72;pfam=PF00415,PF02204,PF02493
chr-07	fzd7-a	frizzled-7-A-like [Xiphophorus maculatus]	GeneWise	gene	22547832	22549532	99.82	+	.	ID=g8241;cds=1;protein=XP_005807726.2;pro_len=566;align=1-566;cover=100.00;pid=99.82;start_c=1;stop_c=1;pre_stop=0;frameshift=0;busco=-,-;symbol="fzd7-a";name="frizzled-7-A-like [Xiphophorus maculatus]";qcov=100.00;scov=100.00;seg=3.00;rep_cov=0.00;pfam=PF01392,PF01534
chr-07	OR6N1	putative gustatory receptor clone PTE03 [Xiphophorus couchianus]	exonerate	gene	22557659	22558618	99.68	+	.	ID=g8242;cds=1;protein=XP_005807746.1;pro_len=311;align=1-311;cover=100.00;pid=99.68;start_c=1;stop_c=1;pre_stop=0;frameshift=0;busco=-,-;symbol="OR6N1";name="putative gustatory receptor clone PTE03 [Xiphophorus couchianus]";qcov=98.12;scov=100.00;seg=0.00;rep_cov=0.00;pfam=PF13853
chr-07	OR52J3	olfactory receptor 52J3-like [Xiphophorus maculatus]	exonerate	gene	22561747	22562694	100	+	.	ID=g8243;cds=1;protein=XP_005807747.1;pro_len=315;align=1-315;cover=100.00;pid=100.00;start_c=1;stop_c=1;pre_stop=0;frameshift=0;busco=-,-;symbol="OR52J3";name="olfactory receptor 52J3-like [Xiphophorus maculatus]";qcov=100.00;scov=100.00;seg=7.62;rep_cov=0.00;pfam=PF13853
chr-07	OR6N2	olfactory receptor 6N2-like [Xiphophorus hellerii]	exonerate	gene	22566253	22567179	98.7	+	.	ID=g8244;cds=1;protein=XP_023193399.1;pro_len=308;align=1-308;cover=100.00;pid=98.70;start_c=1;stop_c=1;pre_stop=0;frameshift=0;busco=-,-;symbol="OR6N2";name="olfactory receptor 6N2-like [Xiphophorus hellerii]";qcov=100.00;scov=100.00;seg=0.00;rep_cov=0.00;pfam=PF13853
chr-07	OR5F1	olfactory receptor 5F1-like [Xiphophorus maculatus]	GeneWise	gene	22569550	22570485	98.71	+	.	ID=g8245;cds=1;protein=XP_005807749.2;pro_len=311;align=1-311;cover=100.00;pid=98.71;start_c=1;stop_c=1;pre_stop=0;frameshift=0;busco=-,-;symbol="OR5F1";name="olfactory receptor 5F1-like [Xiphophorus maculatus]";qcov=100.00;scov=100.00;seg=3.86;rep_cov=0.00;pfam=PF13853
chr-07	Olfr49	olfactory receptor 5F1-like [Xiphophorus hellerii]	exonerate	gene	22572386	22573330	88.54	+	.	ID=g8246;cds=1;protein=XP_005807750.2;pro_len=314;align=1-314;cover=100.00;pid=88.54;start_c=1;stop_c=1;pre_stop=0;frameshift=0;busco=-,-;symbol="Olfr49";name="olfactory receptor 5F1-like [Xiphophorus hellerii]";qcov=100.00;scov=100.00;seg=4.46;rep_cov=0.00;pfam=PF13853
chr-07	Olfr49	olfactory receptor 1509-like [Xiphophorus couchianus]	exonerate	gene	22577296	22578240	98.09	+	.	ID=g8247;cds=1;protein=XP_005807750.2;pro_len=314;align=1-314;cover=100.00;pid=98.09;start_c=1;stop_c=1;pre_stop=0;frameshift=0;busco=-,-;symbol="Olfr49";name="olfactory receptor 1509-like [Xiphophorus couchianus]";qcov=100.00;scov=100.00;seg=0.00;rep_cov=0.00;pfam=PF13853
chr-07	OR52K1	olfactory receptor 142-like [Xiphophorus hellerii]	exonerate	gene	22579750	22580679	97.73	+	.	ID=g8248;cds=1;protein=XP_005807751.1;pro_len=309;align=1-309;cover=100.00;pid=97.73;start_c=1;stop_c=1;pre_stop=0;frameshift=0;busco=-,-;symbol="OR52K1";name="olfactory receptor 142-like [Xiphophorus hellerii]";qcov=100.00;scov=100.00;seg=0.00;rep_cov=0.00;pfam=PF13853
chr-07	Agpat3	1-acyl-sn-glycerol-3-phosphate acyltransferase gamma [Xiphophorus maculatus]	GeneWise	gene	22589929	22598462	78	-	.	ID=g8249;cds=8;protein=XP_005807727.1;pro_len=377;align=1-377;cover=100.00;pid=98.94;start_c=1;stop_c=1;pre_stop=0;frameshift=0;busco=ray,-;symbol="Agpat3";name="1-acyl-sn-glycerol-3-phosphate acyltransferase gamma [Xiphophorus maculatus]";qcov=100.00;scov=100.00;seg=3.18;rep_cov=0.00;pfam=PF01553,PF16076
chr-07	PDXK	pyridoxal kinase-like [Xiphophorus hellerii]	GeneWise	gene	22618059	22631829	100	-	.	ID=g8250;cds=11;protein=XP_005807728.1;pro_len=314;align=1-314;cover=100.00;pid=96.82;start_c=1;stop_c=1;pre_stop=0;frameshift=0;busco=-,-;symbol="PDXK";name="pyridoxal kinase-like [Xiphophorus hellerii]";qcov=100.00;scov=100.00;seg=0.00;rep_cov=0.00;pfam=PF08543
chr-07	CHPF	chondroitin sulfate synthase 2 [Xiphophorus hellerii]	GeneWise	gene	22637384	22647141	100	+	.	ID=g8251;cds=4;protein=XP_005807729.1;pro_len=766;align=1-766;cover=100.00;pid=99.48;start_c=1;stop_c=1;pre_stop=0;frameshift=0;busco=ray,-;symbol="CHPF";name="chondroitin sulfate synthase 2 [Xiphophorus hellerii]";qcov=100.00;scov=100.00;seg=3.00;rep_cov=0.00;pfam=PF05679
chr-07	asic4a	PREDICTED: acid-sensing ion channel 4 [Poecilia mexicana]	exonerate	gene	22662459	22796204	100	-	.	ID=g8252;cds=10;protein=XP_014327457.1;pro_len=559;align=1-559;cover=100.00;pid=98.39;start_c=1;stop_c=1;pre_stop=0;frameshift=0;busco=-,-;symbol="asic4a";name="PREDICTED: acid-sensing ion channel 4 [Poecilia mexicana]";qcov=100.00;scov=100.00;seg=7.72;rep_cov=2.81;pfam=PF00858
chr-07	gmppaa	mannose-1-phosphate guanyltransferase alpha [Xiphophorus maculatus]	exonerate	gene	22936937	22947123	100	-	.	ID=g8253;cds=12;protein=XP_005807730.1;pro_len=422;align=1-422;cover=100.00;pid=98.58;start_c=1;stop_c=1;pre_stop=0;frameshift=0;busco=-,-;symbol="gmppaa";name="mannose-1-phosphate guanyltransferase alpha [Xiphophorus maculatus]";qcov=100.00;scov=100.00;seg=0.00;rep_cov=0.00;pfam=PF00132,PF00483
chr-07	PNKD	probable hydrolase PNKD isoform X1 [Xiphophorus couchianus]	exonerate	gene	22953134	22961965	100	-	.	ID=g8254;cds=9;protein=XP_005807731.1;pro_len=356;align=1-356;cover=100.00;pid=96.07;start_c=1;stop_c=1;pre_stop=0;frameshift=0;busco=ray,-;symbol="PNKD";name="probable hydrolase PNKD isoform X1 [Xiphophorus couchianus]";qcov=100.00;scov=98.34;seg=13.48;rep_cov=0.00;pfam=PF00753,PF16123
chr-07	TMBIM1	protein lifeguard 3-like [Xiphophorus couchianus]	GeneWise	gene	22963570	22967612	60	+	.	ID=g8255;cds=11;protein=XP_023193184.1;pro_len=304;align=1-304;cover=100.00;pid=98.03;start_c=1;stop_c=1;pre_stop=0;frameshift=0;busco=-,-;symbol="TMBIM1";name="protein lifeguard 3-like [Xiphophorus couchianus]";qcov=100.00;scov=100.00;seg=14.14;rep_cov=0.00;pfam=PF01027
chr-07	DARS1	aspartate--tRNA ligase, cytoplasmic [Xiphophorus maculatus]	AUGUSTUS	gene	22968654	23009056	100	-	.	ID=g8256;cds=18;%evi=100;start_c=1;stop_c=1;busco=ray,vert;symbol="DARS1";name="aspartate--tRNA ligase, cytoplasmic [Xiphophorus maculatus]";qcov=100.00;scov=100.00;seg=8.85;rep_cov=0.00;pfam=PF00152
chr-07	CXCR4	C-X-C chemokine receptor type 4 [Xiphophorus couchianus]	AUGUSTUS	gene	23014572	23015936	100	-	.	ID=g8257;cds=2;%evi=66.7;start_c=1;stop_c=1;busco=-,vert;symbol="CXCR4";name="C-X-C chemokine receptor type 4 [Xiphophorus couchianus]";qcov=100.00;scov=100.00;seg=11.70;rep_cov=0.00;pfam=PF00001
chr-07	THSD7B	thrombospondin type-1 domain-containing protein 7B isoform X2 [Xiphophorus hellerii]	exonerate	gene	23143155	23294602	93	+	.	ID=g8258;cds=27;protein=XP_023193123.1;pro_len=1640;align=1-1640;cover=100.00;pid=97.26;start_c=1;stop_c=1;pre_stop=0;frameshift=0;busco=-,-;symbol="THSD7B";name="thrombospondin type-1 domain-containing protein 7B isoform X2 [Xiphophorus hellerii]";qcov=100.00;scov=100.00;seg=5.85;rep_cov=0.00;pfam=PF00090
chr-07	hnmt	histamine N-methyltransferase-like [Xiphophorus couchianus]	exonerate	gene	23306184	23313837	83	+	.	ID=g8259;cds=6;protein=XP_005810107.1;pro_len=294;align=1-294;cover=100.00;pid=97.62;start_c=1;stop_c=1;pre_stop=0;frameshift=0;busco=-,-;symbol="hnmt";name="histamine N-methyltransferase-like [Xiphophorus couchianus]";qcov=100.00;scov=100.00;seg=0.00;rep_cov=0.00;pfam=PF13489
chr-07	hnmt	LOW QUALITY PROTEIN: histamine N-methyltransferase-like [Xiphophorus couchianus]	exonerate	gene	23316820	23319535	67	+	.	ID=g8260;cds=6;protein=XP_008401280.1;pro_len=286;align=1-286;cover=100.00;pid=90.91;start_c=1;stop_c=1;pre_stop=0;frameshift=0;busco=-,-;symbol="hnmt";name="LOW QUALITY PROTEIN: histamine N-methyltransferase-like [Xiphophorus couchianus]";qcov=100.00;scov=98.96;seg=10.84;rep_cov=0.00;pfam=PF13489
chr-07	spopla	speckle-type POZ protein-like [Xiphophorus maculatus]	GeneWise	gene	23364027	23373564	73	+	.	ID=g8261;cds=10;protein=XP_005810101.1;pro_len=392;align=1-392;cover=100.00;pid=98.98;start_c=1;stop_c=1;pre_stop=0;frameshift=0;busco=-,-;symbol="spopla";name="speckle-type POZ protein-like [Xiphophorus maculatus]";qcov=100.00;scov=100.00;seg=0.00;rep_cov=0.00;pfam=PF00651,PF00917
chr-07	ugt3	UDP-glucuronosyltransferase-like [Xiphophorus maculatus]	GeneWise	gene	23407462	23419547	80	+	.	ID=g8262;cds=6;protein=XP_023192283.1;pro_len=569;align=1-569;cover=100.00;pid=97.36;start_c=1;stop_c=1;pre_stop=0;frameshift=0;busco=-,-;symbol="ugt3";name="UDP-glucuronosyltransferase-like [Xiphophorus maculatus]";qcov=100.00;scov=100.00;seg=7.56;rep_cov=0.00;pfam=PF00201
chr-07	ugt3	UDP-glucuronosyltransferase-like [Xiphophorus couchianus]	GeneWise	gene	23407586	23411683	100	+	.	ID=g8263;cds=5;protein=XP_005816322.1;pro_len=527;align=1-527;cover=100.00;pid=97.53;start_c=1;stop_c=1;pre_stop=0;frameshift=0;busco=-,-;symbol="ugt3";name="UDP-glucuronosyltransferase-like [Xiphophorus couchianus]";qcov=100.00;scov=100.00;seg=5.88;rep_cov=0.00;pfam=PF00201
chr-07	MCP1	granzyme B-like [Xiphophorus maculatus]	AUGUSTUS	gene	23424537	23426570	100	+	.	ID=g8265;cds=5;%evi=88.9;start_c=1;stop_c=1;busco=-,-;symbol="MCP1";name="granzyme B-like [Xiphophorus maculatus]";qcov=100.00;scov=100.00;seg=5.20;rep_cov=0.00;pfam=PF00089
chr-07	Gzmb	granzyme B(G,H)-like [Xiphophorus couchianus]	exonerate	gene	23429070	23431497	75	+	.	ID=g8266;cds=5;protein=XP_023193417.1;pro_len=252;align=1-252;cover=100.00;pid=97.62;start_c=1;stop_c=1;pre_stop=0;frameshift=0;busco=-,-;symbol="Gzmb";name="granzyme B(G,H)-like [Xiphophorus couchianus]";qcov=100.00;scov=100.00;seg=0.00;rep_cov=0.00;pfam=PF00089
chr-07	Gzmb	granzyme B-like isoform X2 [Xiphophorus hellerii]	AUGUSTUS	gene	23434966	23436460	100	+	.	ID=g8267;cds=5;%evi=77.8;start_c=1;stop_c=1;busco=-,-;symbol="Gzmb";name="granzyme B-like isoform X2 [Xiphophorus hellerii]";qcov=100.00;scov=100.00;seg=5.51;rep_cov=0.00;pfam=PF00089
chr-07	rabl3	rab-like protein 3 [Xiphophorus maculatus]	exonerate	gene	23444935	23448301	100	-	.	ID=g8269;cds=8;protein=XP_005816784.1;pro_len=233;align=1-233;cover=100.00;pid=98.28;start_c=1;stop_c=1;pre_stop=0;frameshift=0;busco=ray,-;symbol="rabl3";name="rab-like protein 3 [Xiphophorus maculatus]";qcov=100.00;scov=100.00;seg=0.00;rep_cov=0.85;pfam=PF08477
chr-07	GTF2E1	general transcription factor IIE subunit 1 [Xiphophorus couchianus]	GeneWise	gene	23449442	23456716	80	+	.	ID=g8270;cds=5;protein=XP_023191976.1;pro_len=447;align=1-447;cover=100.00;pid=98.88;start_c=1;stop_c=1;pre_stop=0;frameshift=0;busco=ray,vert;symbol="GTF2E1";name="general transcription factor IIE subunit 1 [Xiphophorus couchianus]";qcov=100.00;scov=100.00;seg=19.46;rep_cov=0.00;pfam=PF02002,PF11521
chr-07	stxbp5l	syntaxin-binding protein 5-like isoform X2 [Xiphophorus hellerii]	GeneWise	gene	23482034	23629870	100	+	.	ID=g8271;cds=29;protein=XP_023193202.1;pro_len=1250;align=1-1250;cover=100.00;pid=98.00;start_c=1;stop_c=1;pre_stop=0;frameshift=0;busco=-,-;symbol="stxbp5l";name="syntaxin-binding protein 5-like isoform X2 [Xiphophorus hellerii]";qcov=100.00;scov=100.00;seg=7.68;rep_cov=0.00;pfam=PF08366
chr-07	poglut2	KDEL motif-containing protein 1 [Xiphophorus maculatus]	AUGUSTUS	gene	23634653	23640869	100	+	.	ID=g8272;cds=10;%evi=100;start_c=1;stop_c=1;busco=ray,vert;symbol="poglut2";name="KDEL motif-containing protein 1 [Xiphophorus maculatus]";qcov=100.00;scov=100.00;seg=5.77;rep_cov=0.00;pfam=PF00630,PF05686
chr-07	Tex30	PREDICTED: LOW QUALITY PROTEIN: testis-expressed sequence 30 protein [Poecilia reticulata]	GeneWise	gene	23641334	23643749	100	+	.	ID=g8273;cds=5;protein=XP_014328389.1;pro_len=230;align=1-230;cover=100.00;pid=96.52;start_c=1;stop_c=1;pre_stop=0;frameshift=1;busco=-,-;symbol="Tex30";name="PREDICTED: LOW QUALITY PROTEIN: testis-expressed sequence 30 protein [Poecilia reticulata]";qcov=100.00;scov=100.00;seg=0.00;rep_cov=0.00;pfam=-
chr-07	nepro	nucleolus and neural progenitor protein isoform X1 [Xiphophorus maculatus]	GeneWise	gene	23645232	23649848	100	+	.	ID=g8274;cds=9;protein=XP_014328395.1;pro_len=475;align=1-475;cover=100.00;pid=97.05;start_c=1;stop_c=1;pre_stop=0;frameshift=0;busco=-,vert;symbol="nepro";name="nucleolus and neural progenitor protein isoform X1 [Xiphophorus maculatus]";qcov=100.00;scov=100.00;seg=5.05;rep_cov=0.00;pfam=PF14780
chr-07	ralb-a	ras-related protein Ral-B [Xiphophorus maculatus]	exonerate	gene	23663318	23666991	75	+	.	ID=g8275;cds=4;protein=XP_005810093.1;pro_len=207;align=1-207;cover=100.00;pid=99.03;start_c=1;stop_c=1;pre_stop=0;frameshift=0;busco=ray,-;symbol="ralb-a";name="ras-related protein Ral-B [Xiphophorus maculatus]";qcov=100.00;scov=100.00;seg=7.73;rep_cov=0.00;pfam=PF00071
chr-07	LRP1B	low-density lipoprotein receptor-related protein 1B isoform X1 [Xiphophorus hellerii]	GeneWise	gene	23802131	24156839	90	-	.	ID=g8276;cds=92;protein=XP_023192903.1;pro_len=4643;align=1-4643;cover=100.00;pid=98.10;start_c=1;stop_c=1;pre_stop=0;frameshift=0;busco=-,-;symbol="LRP1B";name="low-density lipoprotein receptor-related protein 1B isoform X1 [Xiphophorus hellerii]";qcov=100.00;scov=100.00;seg=2.62;rep_cov=0.00;pfam=PF00057,PF00058,PF07645,PF12662,PF14670
chr-07	bzw1a	basic leucine zipper and W2 domain-containing protein 1-A-like isoform X2 [Xiphophorus couchianus]	GeneWise	gene	24271475	24281186	91	-	.	ID=g8277;cds=12;protein=XP_023192994.1;pro_len=343;align=1-343;cover=100.00;pid=94.75;start_c=1;stop_c=0;pre_stop=0;frameshift=0;busco=-,-;symbol="bzw1a";name="basic leucine zipper and W2 domain-containing protein 1-A-like isoform X2 [Xiphophorus couchianus]";qcov=92.29;scov=100.00;seg=6.39;rep_cov=0.00;pfam=PF02020
chr-07	MYO1B	unconventional myosin-Ib isoform X2 [Xiphophorus maculatus]	exonerate	gene	24293974	24351731	97	+	.	ID=g8278;cds=31;protein=XP_023192159.1;pro_len=1166;align=1-1166;cover=100.00;pid=98.94;start_c=1;stop_c=1;pre_stop=0;frameshift=0;busco=ray,-;symbol="MYO1B";name="unconventional myosin-Ib isoform X2 [Xiphophorus maculatus]";qcov=100.00;scov=99.91;seg=2.49;rep_cov=0.00;pfam=PF00063,PF00612,PF06017
chr-07	Mnx1	motor neuron and pancreas homeobox protein 1-like [Xiphophorus maculatus]	GeneWise	gene	24367110	24369540	100	+	.	ID=g8279;cds=3;protein=XP_023193221.1;pro_len=318;align=1-318;cover=100.00;pid=98.43;start_c=1;stop_c=1;pre_stop=0;frameshift=0;busco=-,-;symbol="Mnx1";name="motor neuron and pancreas homeobox protein 1-like [Xiphophorus maculatus]";qcov=100.00;scov=100.00;seg=11.01;rep_cov=0.00;pfam=PF00046
chr-07	CFAP65	cilia- and flagella-associated protein 65 isoform X1 [Xiphophorus maculatus]	exonerate	gene	24371116	24384262	97	+	.	ID=g8280;cds=34;protein=XP_023192272.1;pro_len=1704;align=1-1704;cover=100.00;pid=97.59;start_c=1;stop_c=1;pre_stop=0;frameshift=0;busco=-,-;symbol="CFAP65";name="cilia- and flagella-associated protein 65 isoform X1 [Xiphophorus maculatus]";qcov=100.00;scov=100.00;seg=0.82;rep_cov=0.00;pfam=-
chr-07	Wnt6	protein Wnt-6 [Xiphophorus hellerii]	exonerate	gene	24407030	24448479	100	+	.	ID=g8283;cds=4;protein=XP_005801300.1;pro_len=355;align=1-355;cover=100.00;pid=99.15;start_c=1;stop_c=1;pre_stop=0;frameshift=0;busco=-,-;symbol="Wnt6";name="protein Wnt-6 [Xiphophorus hellerii]";qcov=100.00;scov=100.00;seg=2.82;rep_cov=0.00;pfam=PF00110
chr-07	wnt10a	protein Wnt-6 [Oreochromis niloticus]	exonerate	gene	24448033	24498995	52.14	+	.	ID=g8284;cds=2;protein=sp|P28132|WN10B_PLEJO;pro_len=117;align=1-117;cover=100.00;pid=52.14;start_c=1;stop_c=1;pre_stop=0;frameshift=0;busco=-,-;symbol="wnt10a";name="protein Wnt-6 [Oreochromis niloticus]";qcov=100.00;scov=41.76;seg=0.00;rep_cov=0.00;pfam=PF00110
chr-07	wnt10a	protein Wnt-10a [Xiphophorus maculatus]	GeneWise	gene	24470175	24498995	100	+	.	ID=g8285;cds=4;protein=XP_005801301.1;pro_len=407;align=1-407;cover=100.00;pid=99.51;start_c=1;stop_c=1;pre_stop=0;frameshift=0;busco=ray,-;symbol="wnt10a";name="protein Wnt-10a [Xiphophorus maculatus]";qcov=100.00;scov=100.00;seg=10.81;rep_cov=5.07;pfam=PF00110
chr-07	wnt10a	protein Wnt-10a [Oncorhynchus mykiss]	exonerate	gene	24498492	24498995	71.67	+	.	ID=g8286;cds=2;protein=sp|P28099|WN10A_ALOVU;pro_len=120;align=1-120;cover=100.00;pid=71.67;start_c=1;stop_c=1;pre_stop=0;frameshift=0;busco=-,-;symbol="wnt10a";name="protein Wnt-10a [Oncorhynchus mykiss]";qcov=100.00;scov=38.72;seg=0.00;rep_cov=5.26;pfam=PF00110
chr-07	wnt10a	protein Wnt-10a isoform X2 [Perca flavescens]	exonerate	gene	24498492	24498995	80.67	+	.	ID=g8287;cds=2;protein=sp|P28131|WN10A_PLEJO;pro_len=119;align=1-119;cover=100.00;pid=80.67;start_c=1;stop_c=1;pre_stop=0;frameshift=0;busco=-,-;symbol="wnt10a";name="protein Wnt-10a isoform X2 [Perca flavescens]";qcov=100.00;scov=39.68;seg=0.00;rep_cov=3.09;pfam=PF00110
chr-07	Cdk5r1	cyclin-dependent kinase 5 activator 2 [Xiphophorus maculatus]	exonerate	gene	24543445	24544317	99.66	+	.	ID=g8288;cds=1;protein=XP_005801281.1;pro_len=290;align=1-290;cover=100.00;pid=99.66;start_c=1;stop_c=1;pre_stop=0;frameshift=0;busco=-,-;symbol="Cdk5r1";name="cyclin-dependent kinase 5 activator 2 [Xiphophorus maculatus]";qcov=100.00;scov=100.00;seg=8.97;rep_cov=0.00;pfam=PF03261
chr-07	CRYBA2	beta-crystallin A2 isoform X2 [Fundulus heteroclitus]	GeneWise	gene	24566926	24569876	75	-	.	ID=g8290;cds=5;protein=XP_035995466.1;pro_len=290;align=1-290;cover=100.00;pid=93.45;start_c=1;stop_c=1;pre_stop=0;frameshift=2;busco=-,-;symbol="CRYBA2";name="beta-crystallin A2 isoform X2 [Fundulus heteroclitus]";qcov=100.00;scov=100.00;seg=0.00;rep_cov=0.00;pfam=PF00030
chr-07	UMPS	uridine 5'-monophosphate synthase [Xiphophorus maculatus]	exonerate	gene	24582989	24587711	100	-	.	ID=g8291;cds=10;protein=XP_005801302.1;pro_len=487;align=1-487;cover=100.00;pid=98.15;start_c=1;stop_c=1;pre_stop=0;frameshift=0;busco=-,vert;symbol="UMPS";name="uridine 5'-monophosphate synthase [Xiphophorus maculatus]";qcov=100.00;scov=100.00;seg=0.00;rep_cov=0.00;pfam=PF00156,PF00215
chr-07	FN1	fibronectin-like [Xiphophorus couchianus]	exonerate	gene	24611471	24644693	100	-	.	ID=g8292;cds=49;protein=XP_005801284.1;pro_len=2502;align=1-2502;cover=100.00;pid=97.36;start_c=1;stop_c=1;pre_stop=0;frameshift=0;busco=-,-;symbol="FN1";name="fibronectin-like [Xiphophorus couchianus]";qcov=100.00;scov=100.00;seg=0.32;rep_cov=0.00;pfam=PF00039,PF00040,PF00041
chr-07	mreg	PREDICTED: melanoregulin-like isoform X1 [Poecilia reticulata]	exonerate	gene	24673459	24677526	100	-	.	ID=g8293;cds=5;protein=XP_017165769.1;pro_len=232;align=1-232;cover=100.00;pid=96.12;start_c=1;stop_c=1;pre_stop=0;frameshift=0;busco=-,-;symbol="mreg";name="PREDICTED: melanoregulin-like isoform X1 [Poecilia reticulata]";qcov=78.02;scov=78.02;seg=5.60;rep_cov=0.00;pfam=PF15812
chr-07	PARD3B	partitioning defective 3 homolog B isoform X1 [Xiphophorus maculatus]	exonerate	gene	24733886	24953636	92	+	.	ID=g8294;cds=26;protein=XP_014325080.2;pro_len=1215;align=1-1215;cover=100.00;pid=98.19;start_c=1;stop_c=1;pre_stop=0;frameshift=0;busco=-,-;symbol="PARD3B";name="partitioning defective 3 homolog B isoform X1 [Xiphophorus maculatus]";qcov=100.00;scov=100.00;seg=13.00;rep_cov=3.48;pfam=PF00595,PF12053
chr-07	NRP2	neuropilin-2-like isoform X1 [Xiphophorus couchianus]	exonerate	gene	25008439	25114454	88	+	.	ID=g8295;cds=17;protein=XP_023192536.1;pro_len=1029;align=1-1029;cover=100.00;pid=98.35;start_c=1;stop_c=1;pre_stop=1;frameshift=1;busco=-,-;symbol="NRP2";name="neuropilin-2-like isoform X1 [Xiphophorus couchianus]";qcov=100.00;scov=100.00;seg=5.06;rep_cov=0.87;pfam=PF00431,PF00629,PF00754
chr-07	EPB41L5	band 4.1-like protein 5 isoform X1 [Xiphophorus hellerii]	GeneWise	gene	25162791	25192815	80	-	.	ID=g8296;cds=24;protein=XP_008400794.1;pro_len=790;align=1-767;cover=97.09;pid=93.35;start_c=1;stop_c=1;pre_stop=0;frameshift=1;busco=-,-;symbol="EPB41L5";name="band 4.1-like protein 5 isoform X1 [Xiphophorus hellerii]";qcov=100.00;scov=100.00;seg=13.84;rep_cov=1.38;pfam=PF00373,PF08736,PF09379,PF09380
chr-07	PTPN4	tyrosine-protein phosphatase non-receptor type 4 [Xiphophorus couchianus]	GeneWise	gene	25199559	25243004	92	-	.	ID=g8297;cds=26;protein=XP_023192883.1;pro_len=1027;align=1-1027;cover=100.00;pid=98.34;start_c=1;stop_c=1;pre_stop=0;frameshift=0;busco=-,-;symbol="PTPN4";name="tyrosine-protein phosphatase non-receptor type 4 [Xiphophorus couchianus]";qcov=95.14;scov=95.13;seg=7.78;rep_cov=0.00;pfam=PF00102,PF00373,PF00595,PF08736,PF09379,PF09380
chr-07	Mras	ras-related protein M-Ras [Xiphophorus maculatus]	exonerate	gene	25298008	25302024	80	+	.	ID=g8300;cds=5;protein=XP_005801286.1;pro_len=208;align=1-208;cover=100.00;pid=98.56;start_c=1;stop_c=1;pre_stop=0;frameshift=0;busco=-,-;symbol="Mras";name="ras-related protein M-Ras [Xiphophorus maculatus]";qcov=100.00;scov=100.00;seg=7.69;rep_cov=8.13;pfam=PF00071
chr-07	PTH2R	parathyroid hormone 2 receptor [Xiphophorus maculatus]	exonerate	gene	25328156	25374795	100	+	.	ID=g8301;cds=13;protein=XP_014325081.1;pro_len=550;align=1-550;cover=100.00;pid=98.18;start_c=1;stop_c=1;pre_stop=0;frameshift=0;busco=-,-;symbol="PTH2R";name="parathyroid hormone 2 receptor [Xiphophorus maculatus]";qcov=100.00;scov=100.00;seg=3.27;rep_cov=0.00;pfam=PF00002,PF02793
chr-07	MGAT5	alpha-1,6-mannosylglycoprotein 6-beta-N-acetylglucosaminyltransferase A-like isoform X1 [Xiphophorus hellerii]	exonerate	gene	25457316	25473447	94	+	.	ID=g8303;cds=18;protein=XP_014325082.1;pro_len=757;align=1-757;cover=100.00;pid=96.70;start_c=1;stop_c=1;pre_stop=0;frameshift=0;busco=-,-;symbol="MGAT5";name="alpha-1,6-mannosylglycoprotein 6-beta-N-acetylglucosaminyltransferase A-like isoform X1 [Xiphophorus hellerii]";qcov=100.00;scov=100.00;seg=5.81;rep_cov=0.00;pfam=PF15024
chr-07	TMEM163	transmembrane protein 163 [Xiphophorus maculatus]	exonerate	gene	25479650	25528945	100	-	.	ID=g8304;cds=8;protein=XP_005801287.1;pro_len=289;align=1-289;cover=100.00;pid=97.58;start_c=1;stop_c=1;pre_stop=0;frameshift=0;busco=-,-;symbol="TMEM163";name="transmembrane protein 163 [Xiphophorus maculatus]";qcov=100.00;scov=100.00;seg=7.27;rep_cov=0.00;pfam=-
chr-07	ACMSD	2-amino-3-carboxymuconate-6-semialdehyde decarboxylase [Xiphophorus maculatus]	exonerate	gene	25534025	25539284	100	+	.	ID=g8305;cds=10;protein=XP_005801288.1;pro_len=336;align=1-336;cover=100.00;pid=99.11;start_c=1;stop_c=1;pre_stop=0;frameshift=0;busco=ray,vert;symbol="ACMSD";name="2-amino-3-carboxymuconate-6-semialdehyde decarboxylase [Xiphophorus maculatus]";qcov=100.00;scov=100.00;seg=0.00;rep_cov=0.00;pfam=PF04909
chr-07	Ccnt2	cyclin-T2 isoform X2 [Xiphophorus couchianus]	AUGUSTUS	gene	25540217	25549478	100	+	.	ID=g8306;cds=10;%evi=100;start_c=1;stop_c=1;busco=-,-;symbol="Ccnt2";name="cyclin-T2 isoform X2 [Xiphophorus couchianus]";qcov=100.00;scov=100.00;seg=5.93;rep_cov=0.00;pfam=PF00134
chr-07	MAP3K19	mitogen-activated protein kinase kinase kinase 19 [Xiphophorus couchianus]	exonerate	gene	25552340	25565317	94	-	.	ID=g8307;cds=16;protein=XP_023193301.1;pro_len=1422;align=1-1422;cover=100.00;pid=97.05;start_c=1;stop_c=1;pre_stop=0;frameshift=0;busco=-,vert;symbol="MAP3K19";name="mitogen-activated protein kinase kinase kinase 19 [Xiphophorus couchianus]";qcov=100.00;scov=100.00;seg=7.67;rep_cov=1.38;pfam=PF00069
chr-07	RAMP1	receptor activity-modifying protein 1 [Xiphophorus couchianus]	makeup	gene	25571799	25625190	100	+	.	ID=g8308;cds=3;protein=XP_008400613.1;pro_len=149;align=1-149;cover=100.00;pid=87.92;start_c=1;stop_c=1;pre_stop=0;frameshift=0;busco=ray,-;symbol="RAMP1";name="receptor activity-modifying protein 1 [Xiphophorus couchianus]";qcov=100.00;scov=100.00;seg=0.00;rep_cov=0.00;pfam=PF04901
chr-07	DDB_G0268948	putative methyltransferase DDB_G0268948 [Xiphophorus maculatus]	exonerate	gene	25685303	25688878	100	-	.	ID=g8310;cds=6;protein=XP_005801292.1;pro_len=275;align=1-275;cover=100.00;pid=97.82;start_c=1;stop_c=1;pre_stop=0;frameshift=0;busco=-,-;symbol="DDB_G0268948";name="putative methyltransferase DDB_G0268948 [Xiphophorus maculatus]";qcov=100.00;scov=100.00;seg=0.00;rep_cov=0.00;pfam=PF08241
chr-07	DDB_G0268948	putative methyltransferase DDB_G0268948 [Xiphophorus couchianus]	exonerate	gene	25691130	25693813	83	-	.	ID=g8311;cds=6;protein=XP_005801293.1;pro_len=272;align=1-271;cover=99.63;pid=98.89;start_c=1;stop_c=1;pre_stop=0;frameshift=0;busco=-,-;symbol="DDB_G0268948";name="putative methyltransferase DDB_G0268948 [Xiphophorus couchianus]";qcov=100.00;scov=99.63;seg=0.00;rep_cov=0.00;pfam=PF08241
chr-07	OR1D2	olfactory receptor 63-like [Xiphophorus couchianus]	exonerate	gene	25700551	25701483	99.35	+	.	ID=g8313;cds=1;protein=XP_005801311.1;pro_len=310;align=1-310;cover=100.00;pid=99.35;start_c=1;stop_c=1;pre_stop=0;frameshift=0;busco=-,-;symbol="OR1D2";name="olfactory receptor 63-like [Xiphophorus couchianus]";qcov=100.00;scov=100.00;seg=11.29;rep_cov=0.00;pfam=PF13853
chr-07	OR11H6	olfactory receptor 11H6-like [Xiphophorus hellerii]	exonerate	gene	25704731	25705663	98.71	+	.	ID=g8314;cds=1;protein=XP_005801312.1;pro_len=310;align=1-310;cover=100.00;pid=98.71;start_c=1;stop_c=1;pre_stop=0;frameshift=0;busco=-,-;symbol="OR11H6";name="olfactory receptor 11H6-like [Xiphophorus hellerii]";qcov=100.00;scov=100.00;seg=10.97;rep_cov=0.00;pfam=PF13853
chr-07	OR11H6	olfactory receptor 11H6-like [Xiphophorus hellerii]	exonerate	gene	25707117	25708046	97.73	+	.	ID=g8315;cds=1;protein=XP_005801313.1;pro_len=309;align=1-309;cover=100.00;pid=97.73;start_c=1;stop_c=1;pre_stop=0;frameshift=0;busco=-,-;symbol="OR11H6";name="olfactory receptor 11H6-like [Xiphophorus hellerii]";qcov=100.00;scov=100.00;seg=5.83;rep_cov=0.00;pfam=PF13853
chr-07	Adarb1	double-stranded RNA-specific editase 1-like isoform X2 [Xiphophorus couchianus]	exonerate	gene	25797047	25836827	73	+	.	ID=g8316;cds=10;protein=XP_008400493.1;pro_len=744;align=1-744;cover=100.00;pid=98.25;start_c=1;stop_c=1;pre_stop=0;frameshift=0;busco=-,-;symbol="Adarb1";name="double-stranded RNA-specific editase 1-like isoform X2 [Xiphophorus couchianus]";qcov=100.00;scov=100.00;seg=9.01;rep_cov=0.00;pfam=PF00035,PF02137
chr-07	Agr3	anterior gradient protein 3-like isoform X1 [Xiphophorus couchianus]	GeneWise	gene	25849078	25852955	100	-	.	ID=g8317;cds=8;protein=XP_005801297.1;pro_len=181;align=1-181;cover=100.00;pid=95.58;start_c=1;stop_c=1;pre_stop=0;frameshift=0;busco=-,-;symbol="Agr3";name="anterior gradient protein 3-like isoform X1 [Xiphophorus couchianus]";qcov=100.00;scov=100.00;seg=0.00;rep_cov=0.00;pfam=PF13899
chr-07	traf3ip1	TRAF3-interacting protein 1 isoform X6 [Xiphophorus couchianus]	GeneWise	gene	25856860	25877081	87	+	.	ID=g8318;cds=15;protein=XP_023192168.1;pro_len=611;align=1-611;cover=100.00;pid=95.91;start_c=1;stop_c=1;pre_stop=0;frameshift=0;busco=ray,-;symbol="traf3ip1";name="TRAF3-interacting protein 1 isoform X6 [Xiphophorus couchianus]";qcov=100.00;scov=100.00;seg=16.25;rep_cov=8.44;pfam=PF10243
chr-07	Asb1	ankyrin repeat and SOCS box protein 1 [Xiphophorus hellerii]	exonerate	gene	25883149	25887578	100	+	.	ID=g8319;cds=5;protein=XP_005801315.2;pro_len=349;align=1-349;cover=100.00;pid=98.57;start_c=1;stop_c=1;pre_stop=0;frameshift=0;busco=ray,-;symbol="Asb1";name="ankyrin repeat and SOCS box protein 1 [Xiphophorus hellerii]";qcov=100.00;scov=100.00;seg=4.01;rep_cov=0.00;pfam=PF07525,PF12796,PF13606
chr-07	hlh-13	protein Fer3-like [Xiphophorus maculatus]	exonerate	gene	25927244	25929581	100	+	.	ID=g8320;cds=2;protein=XP_023193300.1;pro_len=207;align=1-207;cover=100.00;pid=99.52;start_c=1;stop_c=1;pre_stop=0;frameshift=0;busco=-,-;symbol="hlh-13";name="protein Fer3-like [Xiphophorus maculatus]";qcov=100.00;scov=100.00;seg=7.25;rep_cov=0.00;pfam=PF00010
chr-07	Hdac4	histone deacetylase 4-like isoform X1 [Xiphophorus hellerii]	exonerate	gene	25960567	26072337	96	-	.	ID=g8321;cds=26;protein=XP_023192581.1;pro_len=1093;align=1-1093;cover=100.00;pid=98.26;start_c=1;stop_c=1;pre_stop=0;frameshift=0;busco=-,-;symbol="Hdac4";name="histone deacetylase 4-like isoform X1 [Xiphophorus hellerii]";qcov=100.00;scov=100.00;seg=15.22;rep_cov=4.07;pfam=PF00850,PF12203
chr-07	-	-	AUGUSTUS	gene	26088411	26088799	100	+	.	ID=g8322;cds=2;%evi=100;start_c=1;stop_c=1;busco=-,-;symbol="-";name="-";qcov=-;scov=-;seg=0.00;rep_cov=0.00;pfam=-
chr-07	LCT	lactase-phlorizin hydrolase-like [Xiphophorus couchianus]	exonerate	gene	26097229	26119336	69.96	+	.	ID=g8323;cds=4;protein=XP_035994545.1;pro_len=283;align=1-281;cover=99.29;pid=70.46;start_c=1;stop_c=1;pre_stop=0;frameshift=0;busco=-,-;symbol="LCT";name="lactase-phlorizin hydrolase-like [Xiphophorus couchianus]";qcov=75.60;scov=86.10;seg=0.00;rep_cov=0.00;pfam=PF00232
chr-07	LCT	lactase-phlorizin hydrolase-like [Xiphophorus maculatus]	exonerate	gene	26102791	26127282	75	+	.	ID=g8324;cds=16;protein=XP_023192573.1;pro_len=1873;align=1-1873;cover=100.00;pid=76.94;start_c=1;stop_c=1;pre_stop=4;frameshift=0;busco=-,-;symbol="LCT";name="lactase-phlorizin hydrolase-like [Xiphophorus maculatus]";qcov=100.00;scov=100.00;seg=2.76;rep_cov=0.35;pfam=PF00232
chr-07	LCT	lactase-phlorizin hydrolase-like [Xiphophorus couchianus]	exonerate	gene	26134871	26135536	64.39	+	.	ID=g8330;cds=1;protein=XP_035994546.1;pro_len=205;align=1-205;cover=100.00;pid=64.39;start_c=1;stop_c=1;pre_stop=0;frameshift=0;busco=-,-;symbol="LCT";name="lactase-phlorizin hydrolase-like [Xiphophorus couchianus]";qcov=93.67;scov=5.59;seg=0.00;rep_cov=0.00;pfam=PF00232
chr-07	LCT	lactase-phlorizin hydrolase isoform X1 [Xiphophorus hellerii]	GeneWise	gene	26147226	26156258	94	+	.	ID=g8331;cds=17;protein=XP_023192573.1;pro_len=1873;align=1-1873;cover=100.00;pid=98.08;start_c=1;stop_c=1;pre_stop=0;frameshift=0;busco=-,-;symbol="LCT";name="lactase-phlorizin hydrolase isoform X1 [Xiphophorus hellerii]";qcov=100.00;scov=100.00;seg=2.14;rep_cov=0.00;pfam=PF00232
chr-07	ARHGAP15	rho GTPase-activating protein 15 [Xiphophorus maculatus]	AUGUSTUS	gene	26157526	26171087	100	+	.	ID=g8333;cds=13;%evi=96;start_c=1;stop_c=1;busco=-,-;symbol="ARHGAP15";name="rho GTPase-activating protein 15 [Xiphophorus maculatus]";qcov=100.00;scov=100.00;seg=8.83;rep_cov=0.00;pfam=PF00169,PF00620
chr-07	Kif5a	kinesin heavy chain-like [Xiphophorus maculatus]	exonerate	gene	26173326	26187695	96	-	.	ID=g8334;cds=25;protein=XP_023193238.1;pro_len=973;align=1-973;cover=100.00;pid=98.97;start_c=1;stop_c=1;pre_stop=0;frameshift=0;busco=-,-;symbol="Kif5a";name="kinesin heavy chain-like [Xiphophorus maculatus]";qcov=95.68;scov=95.68;seg=2.36;rep_cov=2.16;pfam=PF00225
chr-07	-	uncharacterized protein LOC116722854 [Xiphophorus hellerii]	GeneWise	gene	26189642	26195785	75	-	.	ID=g8335;cds=5;protein=XP_008400315.1;pro_len=309;align=113-309;cover=63.75;pid=75.63;start_c=1;stop_c=1;pre_stop=1;frameshift=0;busco=-,-;symbol="-";name="uncharacterized protein LOC116722854 [Xiphophorus hellerii]";qcov=71.43;scov=88.56;seg=3.76;rep_cov=0.00;pfam=-
chr-07	Ifi44	interferon-induced protein 44-like [Xiphophorus hellerii]	exonerate	gene	26209086	26212697	71	-	.	ID=g8337;cds=6;protein=XP_023193151.1;pro_len=282;align=6-282;cover=98.23;pid=96.03;start_c=0;stop_c=1;pre_stop=0;frameshift=0;busco=-,-;symbol="Ifi44";name="interferon-induced protein 44-like [Xiphophorus hellerii]";qcov=100.00;scov=98.23;seg=0.00;rep_cov=0.00;pfam=-
chr-07	Ifi44	PREDICTED: interferon-induced protein 44-like [Poecilia formosa]	AUGUSTUS	gene	26232057	26236026	100	+	.	ID=g8339;cds=8;%evi=80;start_c=1;stop_c=1;busco=-,-;symbol="Ifi44";name="PREDICTED: interferon-induced protein 44-like [Poecilia formosa]";qcov=95.39;scov=95.41;seg=0.00;rep_cov=0.00;pfam=-
chr-07	IFI44L	interferon-induced protein 44-like [Xiphophorus couchianus]	AUGUSTUS	gene	26266973	26271897	100	+	.	ID=g8342;cds=10;%evi=73.7;start_c=1;stop_c=1;busco=-,-;symbol="IFI44L";name="interferon-induced protein 44-like [Xiphophorus couchianus]";qcov=100.00;scov=100.00;seg=0.00;rep_cov=0.00;pfam=-
chr-07	ACVR2A	activin receptor type-2A-like isoform X1 [Xiphophorus maculatus]	exonerate	gene	26274175	26284513	91	-	.	ID=g8343;cds=12;protein=XP_023192997.1;pro_len=522;align=5-522;cover=99.23;pid=97.10;start_c=1;stop_c=1;pre_stop=0;frameshift=0;busco=-,-;symbol="ACVR2A";name="activin receptor type-2A-like isoform X1 [Xiphophorus maculatus]";qcov=100.00;scov=100.00;seg=4.79;rep_cov=0.00;pfam=PF00069,PF01064
chr-07	ZEB2	zinc finger E-box-binding homeobox 2-like isoform X1 [Xiphophorus hellerii]	exonerate	gene	26321835	26363246	89	+	.	ID=g8344;cds=9;protein=XP_023192704.1;pro_len=1172;align=1-1172;cover=100.00;pid=98.38;start_c=1;stop_c=1;pre_stop=0;frameshift=0;busco=-,-;symbol="ZEB2";name="zinc finger E-box-binding homeobox 2-like isoform X1 [Xiphophorus hellerii]";qcov=100.00;scov=100.00;seg=12.12;rep_cov=0.00;pfam=PF05605
chr-07	gtdc1	PREDICTED: glycosyltransferase-like domain-containing protein 1 [Poecilia reticulata]	exonerate	gene	26375882	26397093	80	+	.	ID=g8345;cds=11;protein=XP_023193412.1;pro_len=408;align=5-408;cover=99.02;pid=96.78;start_c=1;stop_c=1;pre_stop=0;frameshift=0;busco=-,vert;symbol="gtdc1";name="PREDICTED: glycosyltransferase-like domain-containing protein 1 [Poecilia reticulata]";qcov=97.41;scov=99.49;seg=4.94;rep_cov=0.00;pfam=PF00534,PF12038
chr-07	Hspa12a	heat shock 70 kDa protein 12A-like isoform X4 [Xiphophorus hellerii]	GeneWise	gene	26423305	26425362	67	-	.	ID=g8346;cds=4;protein=XP_035994603.1;pro_len=568;align=1-567;cover=99.82;pid=67.37;start_c=1;stop_c=1;pre_stop=0;frameshift=0;busco=-,-;symbol="Hspa12a";name="heat shock 70 kDa protein 12A-like isoform X4 [Xiphophorus hellerii]";qcov=99.82;scov=99.82;seg=2.12;rep_cov=0.00;pfam=PF00012
chr-07	Hspa12a	heat shock 70 kDa protein 12A-like [Xiphophorus maculatus]	AUGUSTUS	gene	26457970	26458604	100	-	.	ID=g8347;cds=3;%evi=100;start_c=1;stop_c=1;busco=-,-;symbol="Hspa12a";name="heat shock 70 kDa protein 12A-like [Xiphophorus maculatus]";qcov=99.36;scov=27.51;seg=6.37;rep_cov=0.00;pfam=-
chr-07	ZMYM6	PREDICTED: SCAN domain-containing protein 3-like [Nothobranchius furzeri]	exonerate	gene	26469700	26471572	72.39	+	.	ID=g8348;cds=1;protein=XP_015797185.1;pro_len=623;align=1-623;cover=100.00;pid=72.39;start_c=1;stop_c=1;pre_stop=0;frameshift=1;busco=-,-;symbol="ZMYM6";name="PREDICTED: SCAN domain-containing protein 3-like [Nothobranchius furzeri]";qcov=100.00;scov=87.01;seg=2.09;rep_cov=0.00;pfam=PF14291
chr-07	Hspa12a	PREDICTED: heat shock 70 kDa protein 12A-like [Poecilia latipinna]	exonerate	gene	26527063	26729861	67.6	-	.	ID=g8350;cds=4;protein=XP_035994603.1;pro_len=568;align=1-567;cover=99.82;pid=67.72;start_c=1;stop_c=1;pre_stop=0;frameshift=0;busco=-,-;symbol="Hspa12a";name="PREDICTED: heat shock 70 kDa protein 12A-like [Poecilia latipinna]";qcov=100.00;scov=100.00;seg=5.47;rep_cov=0.00;pfam=PF00012
chr-07	Hspa12a	heat shock 70 kDa protein 12A-like [Xiphophorus maculatus]	GeneWise	gene	26561222	26563393	92.06	-	.	ID=g8351;cds=4;protein=XP_023193069.1;pro_len=567;align=1-567;cover=100.00;pid=92.06;start_c=1;stop_c=1;pre_stop=0;frameshift=0;busco=-,-;symbol="Hspa12a";name="heat shock 70 kDa protein 12A-like [Xiphophorus maculatus]";qcov=100.00;scov=100.00;seg=1.76;rep_cov=0.00;pfam=-
chr-07	-	uncharacterized protein LOC111609339 [Xiphophorus maculatus]	exonerate	gene	26608403	26617700	67	+	.	ID=g8353;cds=6;protein=XP_023192405.1;pro_len=207;align=7-207;cover=97.10;pid=93.03;start_c=1;stop_c=1;pre_stop=0;frameshift=0;busco=-,-;symbol="-";name="uncharacterized protein LOC111609339 [Xiphophorus maculatus]";qcov=95.22;scov=96.14;seg=0.00;rep_cov=0.00;pfam=-
chr-07	Hspa12a	heat shock 70 kDa protein 12A-like [Xiphophorus maculatus]	GeneWise	gene	26627753	26628813	90.78	-	.	ID=g8354;cds=1;protein=XP_023192626.1;pro_len=358;align=1-358;cover=100.00;pid=90.78;start_c=1;stop_c=1;pre_stop=0;frameshift=1;busco=-,-;symbol="Hspa12a";name="heat shock 70 kDa protein 12A-like [Xiphophorus maculatus]";qcov=100.00;scov=100.00;seg=0.00;rep_cov=3.02;pfam=-
chr-07	Hspa12a	heat shock 70 kDa protein 12A-like, partial [Xiphophorus maculatus]	exonerate	gene	26728791	26766019	71.99	-	.	ID=g8355;cds=5;protein=XP_023192406.1;pro_len=375;align=80-369;cover=77.33;pid=93.10;start_c=1;stop_c=1;pre_stop=0;frameshift=0;busco=-,-;symbol="Hspa12a";name="heat shock 70 kDa protein 12A-like, partial [Xiphophorus maculatus]";qcov=94.16;scov=77.33;seg=0.00;rep_cov=0.00;pfam=PF07686
chr-07	HSPA12B	heat shock 70 kDa protein 12B-like isoform X1 [Xiphophorus maculatus]	exonerate	gene	26738568	26769717	59.74	-	.	ID=g8356;cds=4;protein=XP_035984683.1;pro_len=303;align=29-301;cover=90.10;pid=66.30;start_c=0;stop_c=1;pre_stop=1;frameshift=0;busco=-,-;symbol="HSPA12B";name="heat shock 70 kDa protein 12B-like isoform X1 [Xiphophorus maculatus]";qcov=85.24;scov=28.60;seg=5.17;rep_cov=0.00;pfam=-
chr-07	ZBED4	zinc finger BED domain-containing protein 1-like [Xiphophorus maculatus]	exonerate	gene	26745694	26747661	94.51	+	.	ID=g8357;cds=2;protein=XP_023201057.1;pro_len=528;align=1-528;cover=100.00;pid=94.51;start_c=1;stop_c=1;pre_stop=0;frameshift=1;busco=-,-;symbol="ZBED4";name="zinc finger BED domain-containing protein 1-like [Xiphophorus maculatus]";qcov=100.00;scov=100.00;seg=3.23;rep_cov=0.00;pfam=PF04937,PF05699
chr-07	Hspa12b	heat shock 70 kDa protein 12A-like isoform X1 [Xiphophorus maculatus]	exonerate	gene	26756187	26782096	78	-	.	ID=g8358;cds=10;protein=XP_023192621.1;pro_len=841;align=10-841;cover=98.93;pid=93.63;start_c=1;stop_c=1;pre_stop=0;frameshift=0;busco=-,-;symbol="Hspa12b";name="heat shock 70 kDa protein 12A-like isoform X1 [Xiphophorus maculatus]";qcov=100.00;scov=100.00;seg=1.67;rep_cov=25.82;pfam=PF07686
chr-07	-	PREDICTED: uncharacterized protein PFB0145c-like isoform X1 [Poecilia formosa]	AUGUSTUS	gene	26800362	26801096	100	+	.	ID=g8359;cds=4;%evi=85.7;start_c=1;stop_c=1;busco=-,-;symbol="-";name="PREDICTED: uncharacterized protein PFB0145c-like isoform X1 [Poecilia formosa]";qcov=96.24;scov=28.10;seg=0.00;rep_cov=0.00;pfam=-
chr-07	Hspa12a	heat shock 70 kDa protein 12A-like [Xiphophorus hellerii]	exonerate	gene	26809227	26814906	100	-	.	ID=g8360;cds=4;protein=XP_023193068.1;pro_len=568;align=1-568;cover=100.00;pid=92.61;start_c=1;stop_c=1;pre_stop=0;frameshift=0;busco=-,-;symbol="Hspa12a";name="heat shock 70 kDa protein 12A-like [Xiphophorus hellerii]";qcov=100.00;scov=100.00;seg=0.00;rep_cov=0.00;pfam=PF00012
chr-07	Hspa12a	heat shock 70 kDa protein 12A-like isoform X4 [Xiphophorus hellerii]	exonerate	gene	26838427	27132060	68.59	-	.	ID=g8361;cds=6;protein=XP_023192435.1;pro_len=589;align=1-574;cover=97.45;pid=70.38;start_c=1;stop_c=1;pre_stop=1;frameshift=0;busco=-,-;symbol="Hspa12a";name="heat shock 70 kDa protein 12A-like isoform X4 [Xiphophorus hellerii]";qcov=95.29;scov=100.00;seg=2.52;rep_cov=0.00;pfam=PF00012
chr-07	HSPA12A	heat shock 70 kDa protein 12A-like [Xiphophorus couchianus]	exonerate	gene	26838514	26869837	61.73	-	.	ID=g8362;cds=2;protein=XP_023192626.1;pro_len=358;align=6-358;cover=98.60;pid=62.61;start_c=1;stop_c=1;pre_stop=0;frameshift=0;busco=-,-;symbol="HSPA12A";name="heat shock 70 kDa protein 12A-like [Xiphophorus couchianus]";qcov=93.96;scov=77.85;seg=0.00;rep_cov=0.00;pfam=-
chr-07	Hspa12a	heat shock 70 kDa protein 12A-like isoform X4 [Xiphophorus hellerii]	exonerate	gene	26838514	26870832	66.55	-	.	ID=g8363;cds=4;protein=XP_023193068.1;pro_len=568;align=1-568;cover=100.00;pid=66.55;start_c=1;stop_c=1;pre_stop=0;frameshift=0;busco=-,-;symbol="Hspa12a";name="heat shock 70 kDa protein 12A-like isoform X4 [Xiphophorus hellerii]";qcov=100.00;scov=100.00;seg=2.65;rep_cov=0.00;pfam=PF00012
chr-07	-	uncharacterized protein LOC111609339 [Xiphophorus maculatus]	AUGUSTUS	gene	26864931	26867458	100	+	.	ID=g8365;cds=8;%evi=100;start_c=1;stop_c=1;busco=-,-;symbol="-";name="uncharacterized protein LOC111609339 [Xiphophorus maculatus]";qcov=76.79;scov=83.09;seg=0.00;rep_cov=0.00;pfam=-
chr-07	Hspa12a	heat shock 70 kDa protein 12A-like isoform X1 [Xiphophorus couchianus]	exonerate	gene	26868743	26870832	100	-	.	ID=g8366;cds=4;protein=XP_014330902.1;pro_len=568;align=1-568;cover=100.00;pid=96.48;start_c=1;stop_c=1;pre_stop=0;frameshift=0;busco=-,-;symbol="Hspa12a";name="heat shock 70 kDa protein 12A-like isoform X1 [Xiphophorus couchianus]";qcov=100.00;scov=100.00;seg=0.00;rep_cov=0.00;pfam=PF00012
chr-07	TTN	PREDICTED: titin-like [Poecilia latipinna]	GeneWise	gene	26881128	27036370	77	+	.	ID=g8369;cds=232;protein=XP_017164859.1;pro_len=30034;align=1-30034;cover=100.00;pid=95.70;start_c=1;stop_c=1;pre_stop=0;frameshift=1;busco=-,-;symbol="TTN";name="PREDICTED: titin-like [Poecilia latipinna]";qcov=99.82;scov=98.95;seg=4.68;rep_cov=28.91;pfam=PF00041,PF00069,PF07679,PF09042
chr-07	Bmpr2	bone morphogenetic protein receptor type-2-like [Xiphophorus couchianus]	GeneWise	gene	27046905	27062950	94	-	.	ID=g8371;cds=18;protein=XP_023193124.1;pro_len=1144;align=1-1144;cover=100.00;pid=97.90;start_c=1;stop_c=1;pre_stop=0;frameshift=0;busco=-,-;symbol="Bmpr2";name="bone morphogenetic protein receptor type-2-like [Xiphophorus couchianus]";qcov=100.00;scov=100.00;seg=8.22;rep_cov=3.26;pfam=PF01064,PF07714
chr-07	Hspa12a	heat shock 70 kDa protein 12A-like [Xiphophorus maculatus]	exonerate	gene	27113565	27115949	93.4	-	.	ID=g8374;cds=4;protein=XP_023192359.1;pro_len=591;align=1-591;cover=100.00;pid=93.40;start_c=1;stop_c=1;pre_stop=0;frameshift=0;busco=-,-;symbol="Hspa12a";name="heat shock 70 kDa protein 12A-like [Xiphophorus maculatus]";qcov=100.00;scov=100.00;seg=0.00;rep_cov=0.00;pfam=PF00012
chr-07	Hspa12a	heat shock 70 kDa protein 12A-like [Xiphophorus hellerii]	exonerate	gene	27113565	27297284	50.45	-	.	ID=g8375;cds=4;protein=XP_008402397.1;pro_len=565;align=118-534;cover=73.81;pid=68.35;start_c=1;stop_c=1;pre_stop=0;frameshift=0;busco=-,-;symbol="Hspa12a";name="heat shock 70 kDa protein 12A-like [Xiphophorus hellerii]";qcov=88.36;scov=65.48;seg=0.00;rep_cov=0.00;pfam=PF00012
chr-07	pol	LOW QUALITY PROTEIN: uncharacterized protein LOC112845972 [Oreochromis niloticus]	exonerate	gene	27121995	27122912	51.79	-	.	ID=g8376;cds=1;protein=XP_015796445.1;pro_len=280;align=1-257;cover=91.79;pid=56.42;start_c=1;stop_c=1;pre_stop=0;frameshift=0;busco=-,-;symbol="pol";name="LOW QUALITY PROTEIN: uncharacterized protein LOC112845972 [Oreochromis niloticus]";qcov=99.02;scov=18.05;seg=12.46;rep_cov=0.00;pfam=PF00665
chr-07	POL	LOW QUALITY PROTEIN: uncharacterized protein LOC115152659 [Salmo trutta]	exonerate	gene	27121995	27124775	75.48	-	.	ID=g8377;cds=1;protein=XP_015804847.1;pro_len=155;align=1-151;cover=97.42;pid=77.48;start_c=1;stop_c=1;pre_stop=0;frameshift=0;busco=-,-;symbol="POL";name="LOW QUALITY PROTEIN: uncharacterized protein LOC115152659 [Salmo trutta]";qcov=99.78;scov=58.45;seg=5.51;rep_cov=4.21;pfam=PF00078,PF00665
chr-07	-	putative leucine-rich repeat-containing protein DDB_G0290503 isoform X1 [Xiphophorus hellerii]	exonerate	gene	27134828	27136066	60	+	.	ID=g8378;cds=6;protein=XP_023193194.1;pro_len=308;align=122-302;cover=58.77;pid=76.24;start_c=1;stop_c=1;pre_stop=0;frameshift=0;busco=-,-;symbol="-";name="putative leucine-rich repeat-containing protein DDB_G0290503 isoform X1 [Xiphophorus hellerii]";qcov=100.00;scov=21.55;seg=0.00;rep_cov=0.00;pfam=-
chr-07	Hspa12a	heat shock 70 kDa protein 12A-like [Xiphophorus maculatus]	exonerate	gene	27139111	27143333	90.44	+	.	ID=g8379;cds=5;protein=XP_023191992.1;pro_len=596;align=1-596;cover=100.00;pid=90.44;start_c=1;stop_c=1;pre_stop=2;frameshift=0;busco=-,-;symbol="Hspa12a";name="heat shock 70 kDa protein 12A-like [Xiphophorus maculatus]";qcov=100.00;scov=100.00;seg=0.00;rep_cov=0.00;pfam=PF00012
chr-07	Hspa12a	heat shock 70 kDa protein 12A-like isoform X1 [Xiphophorus couchianus]	exonerate	gene	27169953	27172415	91.53	+	.	ID=g8381;cds=4;protein=XP_023192440.1;pro_len=567;align=1-567;cover=100.00;pid=91.53;start_c=1;stop_c=1;pre_stop=0;frameshift=0;busco=-,-;symbol="Hspa12a";name="heat shock 70 kDa protein 12A-like isoform X1 [Xiphophorus couchianus]";qcov=100.00;scov=100.00;seg=0.00;rep_cov=0.00;pfam=PF00012
chr-07	Hspa12a	heat shock 70 kDa protein 12A-like isoform X1 [Xiphophorus couchianus]	exonerate	gene	27169953	27224855	62.32	+	.	ID=g8382;cds=5;protein=XP_014330902.1;pro_len=568;align=1-565;cover=99.47;pid=62.65;start_c=1;stop_c=1;pre_stop=0;frameshift=0;busco=-,-;symbol="Hspa12a";name="heat shock 70 kDa protein 12A-like isoform X1 [Xiphophorus couchianus]";qcov=100.00;scov=100.00;seg=2.64;rep_cov=0.00;pfam=PF00012
chr-07	HSPA12A	heat shock 70 kDa protein 12A-like isoform X2 [Xiphophorus maculatus]	exonerate	gene	27180415	27450120	95.01	+	.	ID=g8383;cds=4;protein=XP_023192441.1;pro_len=421;align=1-421;cover=100.00;pid=95.01;start_c=1;stop_c=1;pre_stop=0;frameshift=0;busco=-,-;symbol="HSPA12A";name="heat shock 70 kDa protein 12A-like isoform X2 [Xiphophorus maculatus]";qcov=100.00;scov=100.00;seg=0.00;rep_cov=0.00;pfam=PF00012
chr-07	HSPA12A	heat shock 70 kDa protein 12A-like isoform X1 [Xiphophorus couchianus]	AUGUSTUS	gene	27205441	27207979	100	+	.	ID=g8386;cds=2;%evi=100;start_c=1;stop_c=1;busco=-,-;symbol="HSPA12A";name="heat shock 70 kDa protein 12A-like isoform X1 [Xiphophorus couchianus]";qcov=100.00;scov=28.00;seg=0.00;rep_cov=0.00;pfam=PF00012
chr-07	pol	PREDICTED: uncharacterized protein LOC103131762 [Poecilia formosa]	exonerate	gene	27279095	27280558	69.14	-	.	ID=g8389;cds=1;protein=XP_036000414.1;pro_len=444;align=1-444;cover=100.00;pid=69.14;start_c=1;stop_c=1;pre_stop=1;frameshift=0;busco=-,-;symbol="pol";name="PREDICTED: uncharacterized protein LOC103131762 [Poecilia formosa]";qcov=100.00;scov=39.98;seg=2.88;rep_cov=0.00;pfam=PF00075,PF00665
chr-07	Hspa12a	heat shock 70 kDa protein 12A-like [Xiphophorus maculatus]	GeneWise	gene	27338690	27341025	94.59	-	.	ID=g8391;cds=4;protein=XP_023192353.1;pro_len=591;align=1-591;cover=100.00;pid=94.59;start_c=1;stop_c=1;pre_stop=0;frameshift=0;busco=-,-;symbol="Hspa12a";name="heat shock 70 kDa protein 12A-like [Xiphophorus maculatus]";qcov=100.00;scov=100.00;seg=0.00;rep_cov=0.00;pfam=PF00012
chr-07	Hspa12a	heat shock 70 kDa protein 12A-like [Xiphophorus maculatus]	GeneWise	gene	27346987	27348754	87.37	-	.	ID=g8392;cds=3;protein=XP_008401967.2;pro_len=499;align=1-499;cover=100.00;pid=87.37;start_c=0;stop_c=1;pre_stop=0;frameshift=0;busco=-,-;symbol="Hspa12a";name="heat shock 70 kDa protein 12A-like [Xiphophorus maculatus]";qcov=99.80;scov=84.26;seg=0.00;rep_cov=0.00;pfam=PF00012
chr-07	Hspa12a	heat shock 70 kDa protein 12A-like [Xiphophorus maculatus]	exonerate	gene	27371495	27499798	87.94	-	.	ID=g8393;cds=3;protein=XP_017159142.1;pro_len=199;align=1-199;cover=100.00;pid=87.94;start_c=1;stop_c=1;pre_stop=0;frameshift=0;busco=-,-;symbol="Hspa12a";name="heat shock 70 kDa protein 12A-like [Xiphophorus maculatus]";qcov=94.98;scov=38.41;seg=0.00;rep_cov=0.00;pfam=-
chr-07	Hspa12a	heat shock 70 kDa protein 12A-like [Xiphophorus maculatus]	exonerate	gene	27377873	27564602	94.25	-	.	ID=g8394;cds=4;protein=XP_023192359.1;pro_len=591;align=1-591;cover=100.00;pid=94.25;start_c=1;stop_c=1;pre_stop=0;frameshift=0;busco=-,-;symbol="Hspa12a";name="heat shock 70 kDa protein 12A-like [Xiphophorus maculatus]";qcov=100.00;scov=100.00;seg=0.00;rep_cov=0.00;pfam=PF00012
chr-07	Hspa12a	heat shock 70 kDa protein 12A-like [Xiphophorus maculatus]	exonerate	gene	27384767	27571316	93.49	-	.	ID=g8395;cds=5;protein=XP_023192435.1;pro_len=589;align=1-589;cover=100.00;pid=93.49;start_c=1;stop_c=1;pre_stop=0;frameshift=0;busco=-,-;symbol="Hspa12a";name="heat shock 70 kDa protein 12A-like [Xiphophorus maculatus]";qcov=100.00;scov=99.83;seg=0.00;rep_cov=0.00;pfam=PF00012
chr-07	pol	LOW QUALITY PROTEIN: uncharacterized protein LOC112845972 [Oreochromis niloticus]	exonerate	gene	27386303	27387220	51.79	-	.	ID=g8396;cds=1;protein=XP_015796445.1;pro_len=280;align=1-257;cover=91.79;pid=56.42;start_c=1;stop_c=1;pre_stop=0;frameshift=0;busco=-,-;symbol="pol";name="LOW QUALITY PROTEIN: uncharacterized protein LOC112845972 [Oreochromis niloticus]";qcov=99.02;scov=18.05;seg=12.46;rep_cov=0.00;pfam=PF00665
chr-07	POL	LOW QUALITY PROTEIN: uncharacterized protein LOC115152659 [Salmo trutta]	exonerate	gene	27386303	27389083	75.48	-	.	ID=g8397;cds=1;protein=XP_015804847.1;pro_len=155;align=1-151;cover=97.42;pid=77.48;start_c=1;stop_c=1;pre_stop=0;frameshift=0;busco=-,-;symbol="POL";name="LOW QUALITY PROTEIN: uncharacterized protein LOC115152659 [Salmo trutta]";qcov=99.78;scov=58.45;seg=5.51;rep_cov=4.21;pfam=PF00078,PF00665
chr-07	-	putative leucine-rich repeat-containing protein DDB_G0290503 isoform X1 [Xiphophorus hellerii]	exonerate	gene	27399159	27400397	60	+	.	ID=g8398;cds=6;protein=XP_023193194.1;pro_len=308;align=122-302;cover=58.77;pid=76.24;start_c=1;stop_c=1;pre_stop=0;frameshift=0;busco=-,-;symbol="-";name="putative leucine-rich repeat-containing protein DDB_G0290503 isoform X1 [Xiphophorus hellerii]";qcov=100.00;scov=21.55;seg=0.00;rep_cov=0.00;pfam=-
chr-07	Hspa12a	heat shock 70 kDa protein 12A-like [Xiphophorus hellerii]	GeneWise	gene	27569058	27571316	90.14	-	.	ID=g8402;cds=4;protein=XP_023192409.1;pro_len=558;align=1-534;cover=95.70;pid=94.19;start_c=1;stop_c=1;pre_stop=0;frameshift=0;busco=-,-;symbol="Hspa12a";name="heat shock 70 kDa protein 12A-like [Xiphophorus hellerii]";qcov=96.83;scov=98.47;seg=0.00;rep_cov=0.00;pfam=PF00012
chr-07	ZBED1	zinc finger BED domain-containing protein 1-like [Xiphophorus hellerii]	exonerate	gene	27594877	27595778	94.25	-	.	ID=g8404;cds=3;protein=XP_035988270.1;pro_len=226;align=1-226;cover=100.00;pid=94.25;start_c=1;stop_c=1;pre_stop=0;frameshift=1;busco=-,-;symbol="ZBED1";name="zinc finger BED domain-containing protein 1-like [Xiphophorus hellerii]";qcov=69.60;scov=32.26;seg=0.00;rep_cov=0.00;pfam=-
chr-07	ZBED1	zinc finger BED domain-containing protein 1-like [Xiphophorus hellerii]	GeneWise	gene	27594877	27595778	92.92	-	.	ID=g8405;cds=3;protein=XP_035988270.1;pro_len=226;align=1-226;cover=100.00;pid=92.92;start_c=1;stop_c=1;pre_stop=0;frameshift=1;busco=-,-;symbol="ZBED1";name="zinc finger BED domain-containing protein 1-like [Xiphophorus hellerii]";qcov=70.48;scov=32.46;seg=0.00;rep_cov=0.00;pfam=-
chr-07	Hspa12a	heat shock 70 kDa protein 12A-like isoform X1 [Xiphophorus hellerii]	AUGUSTUS	gene	27636769	27638096	100	+	.	ID=g8407;cds=3;%evi=100;start_c=1;stop_c=1;busco=-,-;symbol="Hspa12a";name="heat shock 70 kDa protein 12A-like isoform X1 [Xiphophorus hellerii]";qcov=98.70;scov=39.96;seg=0.00;rep_cov=0.00;pfam=-
chr-07	Hspa12a	heat shock 70 kDa protein 12A-like isoform X3 [Xiphophorus maculatus]	exonerate	gene	27636769	27650476	67	+	.	ID=g8408;cds=4;protein=XP_017164862.1;pro_len=319;align=1-315;cover=98.75;pid=68.57;start_c=1;stop_c=1;pre_stop=0;frameshift=0;busco=-,-;symbol="Hspa12a";name="heat shock 70 kDa protein 12A-like isoform X3 [Xiphophorus maculatus]";qcov=100.00;scov=100.00;seg=0.00;rep_cov=0.00;pfam=PF00012
chr-07	-	uncharacterized protein LOC111609353 isoform X1 [Xiphophorus maculatus]	GeneWise	gene	27655047	27659372	53	-	.	ID=g8409;cds=9;protein=XP_023193194.1;pro_len=308;align=1-308;cover=100.00;pid=96.10;start_c=1;stop_c=1;pre_stop=0;frameshift=0;busco=-,-;symbol="-";name="uncharacterized protein LOC111609353 isoform X1 [Xiphophorus maculatus]";qcov=100.00;scov=100.00;seg=0.00;rep_cov=0.00;pfam=-
chr-07	VTCN1	PREDICTED: V-set domain-containing T-cell activation inhibitor 1-like [Poecilia reticulata]	AUGUSTUS	gene	27710143	27716313	100	+	.	ID=g8412;cds=4;%evi=100;start_c=1;stop_c=1;busco=-,-;symbol="VTCN1";name="PREDICTED: V-set domain-containing T-cell activation inhibitor 1-like [Poecilia reticulata]";qcov=99.29;scov=73.61;seg=6.05;rep_cov=81.56;pfam=PF07686
chr-07	Hspa12b	PREDICTED: heat shock 70 kDa protein 12A-like [Poecilia reticulata]	GeneWise	gene	27742567	27748923	74.55	+	.	ID=g8413;cds=6;protein=XP_008402402.1;pro_len=558;align=1-558;cover=100.00;pid=74.55;start_c=0;stop_c=1;pre_stop=0;frameshift=0;busco=-,-;symbol="Hspa12b";name="PREDICTED: heat shock 70 kDa protein 12A-like [Poecilia reticulata]";qcov=99.29;scov=99.28;seg=0.00;rep_cov=2.01;pfam=-
chr-07	Hspa12b	PREDICTED: uncharacterized protein LOC103131848 [Poecilia formosa]	GeneWise	gene	27786517	27786983	51.66	+	.	ID=g8414;cds=2;protein=XP_035995570.1;pro_len=151;align=1-117;cover=77.48;pid=66.67;start_c=0;stop_c=1;pre_stop=0;frameshift=0;busco=-,-;symbol="Hspa12b";name="PREDICTED: uncharacterized protein LOC103131848 [Poecilia formosa]";qcov=100.00;scov=14.27;seg=0.00;rep_cov=0.00;pfam=-
chr-07	-	PREDICTED: uncharacterized protein K02A2.6-like [Poecilia mexicana]	exonerate	gene	27798391	27799785	94.1	+	.	ID=g8415;cds=1;protein=XP_023202235.1;pro_len=322;align=1-322;cover=100.00;pid=94.10;start_c=1;stop_c=1;pre_stop=0;frameshift=0;busco=-,-;symbol="-";name="PREDICTED: uncharacterized protein K02A2.6-like [Poecilia mexicana]";qcov=94.18;scov=33.33;seg=0.00;rep_cov=0.00;pfam=PF00665
chr-07	HSPA12B	PREDICTED: heat shock 70 kDa protein 12A-like [Poecilia reticulata]	exonerate	gene	27858909	28093563	80.53	+	.	ID=g8418;cds=5;protein=XP_008402348.1;pro_len=339;align=1-339;cover=100.00;pid=80.53;start_c=1;stop_c=1;pre_stop=1;frameshift=0;busco=-,-;symbol="HSPA12B";name="PREDICTED: heat shock 70 kDa protein 12A-like [Poecilia reticulata]";qcov=100.00;scov=100.00;seg=4.75;rep_cov=13.96;pfam=-
chr-07	HSPA12B	PREDICTED: uncharacterized protein LOC106937991 [Poecilia latipinna]	exonerate	gene	27885584	27935824	52.94	+	.	ID=g8420;cds=2;protein=XP_035985722.1;pro_len=255;align=5-213;cover=81.96;pid=64.59;start_c=0;stop_c=1;pre_stop=1;frameshift=0;busco=-,-;symbol="HSPA12B";name="PREDICTED: uncharacterized protein LOC106937991 [Poecilia latipinna]";qcov=100.00;scov=53.61;seg=0.00;rep_cov=18.68;pfam=PF07686
chr-07	HSPA12B	uncharacterized protein LOC116723453 isoform X1 [Xiphophorus hellerii]	GeneWise	gene	27918704	27922764	100	+	.	ID=g8421;cds=5;protein=XP_008402399.1;pro_len=314;align=1-314;cover=100.00;pid=86.62;start_c=1;stop_c=1;pre_stop=0;frameshift=0;busco=-,-;symbol="HSPA12B";name="uncharacterized protein LOC116723453 isoform X1 [Xiphophorus hellerii]";qcov=88.86;scov=24.00;seg=11.42;rep_cov=11.20;pfam=-
chr-07	HSPA12A	PREDICTED: heat shock 70 kDa protein 12A-like, partial [Poecilia reticulata]	exonerate	gene	27947037	27948321	86.67	+	.	ID=g8422;cds=2;protein=XP_008401986.2;pro_len=225;align=1-225;cover=100.00;pid=86.67;start_c=0;stop_c=1;pre_stop=0;frameshift=0;busco=-,-;symbol="HSPA12A";name="PREDICTED: heat shock 70 kDa protein 12A-like, partial [Poecilia reticulata]";qcov=100.00;scov=100.00;seg=0.00;rep_cov=0.00;pfam=PF00012
chr-07	HSPA12A	heat shock 70 kDa protein 12A-like [Xiphophorus couchianus]	GeneWise	gene	27947037	27948321	86.67	+	.	ID=g8423;cds=2;protein=XP_008401986.2;pro_len=225;align=1-225;cover=100.00;pid=86.67;start_c=0;stop_c=1;pre_stop=0;frameshift=0;busco=-,-;symbol="HSPA12A";name="heat shock 70 kDa protein 12A-like [Xiphophorus couchianus]";qcov=100.00;scov=33.19;seg=0.00;rep_cov=0.00;pfam=PF00012
chr-07	HSPA12B	PREDICTED: uncharacterized protein LOC106937991 [Poecilia latipinna]	exonerate	gene	27960092	28011206	52.55	+	.	ID=g8424;cds=2;protein=XP_035985722.1;pro_len=255;align=5-199;cover=76.47;pid=68.72;start_c=0;stop_c=1;pre_stop=0;frameshift=0;busco=-,-;symbol="HSPA12B";name="PREDICTED: uncharacterized protein LOC106937991 [Poecilia latipinna]";qcov=85.12;scov=50.00;seg=0.00;rep_cov=17.15;pfam=PF07686
chr-07	Hspa12b	heat shock 70 kDa protein 12A-like [Xiphophorus couchianus]	exonerate	gene	27962366	28103563	64.79	+	.	ID=g8425;cds=4;protein=XP_035995620.1;pro_len=372;align=1-370;cover=99.46;pid=65.14;start_c=1;stop_c=1;pre_stop=1;frameshift=0;busco=-,-;symbol="Hspa12b";name="heat shock 70 kDa protein 12A-like [Xiphophorus couchianus]";qcov=100.00;scov=53.74;seg=0.00;rep_cov=0.00;pfam=PF00012
chr-07	pol	PREDICTED: uncharacterized protein LOC103131762 [Poecilia formosa]	exonerate	gene	27974887	28133318	52.21	+	.	ID=g8426;cds=3;protein=XP_015797898.1;pro_len=1065;align=4-924;cover=86.48;pid=60.37;start_c=1;stop_c=1;pre_stop=3;frameshift=0;busco=-,-;symbol="pol";name="PREDICTED: uncharacterized protein LOC103131762 [Poecilia formosa]";qcov=90.26;scov=78.24;seg=2.93;rep_cov=12.43;pfam=PF00075,PF00078,PF00665
chr-07	-	uncharacterized protein LOC114137071 [Xiphophorus couchianus]	GeneWise	gene	28017588	28023269	67.11	+	.	ID=g8427;cds=1;protein=XP_036001054.1;pro_len=1952;align=1-1952;cover=100.00;pid=67.11;start_c=1;stop_c=1;pre_stop=0;frameshift=0;busco=-,-;symbol="-";name="uncharacterized protein LOC114137071 [Xiphophorus couchianus]";qcov=95.25;scov=100.00;seg=4.23;rep_cov=0.00;pfam=PF00078,PF05380
chr-07	HSPA12B	uncharacterized protein LOC116723453 isoform X1 [Xiphophorus hellerii]	exonerate	gene	28073946	28078006	100	+	.	ID=g8430;cds=5;protein=XP_008402399.1;pro_len=314;align=1-314;cover=100.00;pid=86.62;start_c=1;stop_c=1;pre_stop=0;frameshift=0;busco=-,-;symbol="HSPA12B";name="uncharacterized protein LOC116723453 isoform X1 [Xiphophorus hellerii]";qcov=88.86;scov=24.00;seg=11.42;rep_cov=11.20;pfam=-
chr-07	HSPA12A	heat shock 70 kDa protein 12A-like [Xiphophorus maculatus]	GeneWise	gene	28157293	28161968	63.98	+	.	ID=g8431;cds=4;protein=XP_035995620.1;pro_len=372;align=1-372;cover=100.00;pid=63.98;start_c=1;stop_c=1;pre_stop=0;frameshift=0;busco=-,-;symbol="HSPA12A";name="heat shock 70 kDa protein 12A-like [Xiphophorus maculatus]";qcov=100.00;scov=88.14;seg=0.00;rep_cov=0.00;pfam=-
chr-07	Mylk	myosin light chain kinase, smooth muscle isoform X1 [Xiphophorus maculatus]	exonerate	gene	28199400	28250908	92	+	.	ID=g8432;cds=35;protein=XP_023192921.1;pro_len=1733;align=1-1733;cover=100.00;pid=97.35;start_c=1;stop_c=1;pre_stop=0;frameshift=0;busco=-,-;symbol="Mylk";name="myosin light chain kinase, smooth muscle isoform X1 [Xiphophorus maculatus]";qcov=99.42;scov=99.42;seg=8.66;rep_cov=4.09;pfam=PF00041,PF00069,PF07679
chr-07	OR2AG2	olfactory receptor 10J4-like [Xiphophorus couchianus]	exonerate	gene	28257837	28258799	99.06	+	.	ID=g8433;cds=1;protein=XP_023192931.1;pro_len=320;align=1-320;cover=100.00;pid=99.06;start_c=1;stop_c=1;pre_stop=0;frameshift=0;busco=-,-;symbol="OR2AG2";name="olfactory receptor 10J4-like [Xiphophorus couchianus]";qcov=100.00;scov=100.00;seg=4.69;rep_cov=0.00;pfam=PF13853
chr-07	UBE2G2	ubiquitin-conjugating enzyme E2 G2 isoform X1 [Xiphophorus couchianus]	AUGUSTUS	gene	28260268	28266454	100	+	.	ID=g8434;cds=6;%evi=100;start_c=1;stop_c=1;busco=-,-;symbol="UBE2G2";name="ubiquitin-conjugating enzyme E2 G2 isoform X1 [Xiphophorus couchianus]";qcov=100.00;scov=100.00;seg=0.00;rep_cov=0.00;pfam=PF00179
chr-07	Tspear	thrombospondin-type laminin G domain and EAR repeat-containing protein [Xiphophorus maculatus]	exonerate	gene	28275978	28287182	83	+	.	ID=g8435;cds=13;protein=XP_023192929.1;pro_len=614;align=1-614;cover=100.00;pid=97.72;start_c=1;stop_c=1;pre_stop=0;frameshift=0;busco=-,-;symbol="Tspear";name="thrombospondin-type laminin G domain and EAR repeat-containing protein [Xiphophorus maculatus]";qcov=100.00;scov=100.00;seg=1.14;rep_cov=0.00;pfam=PF02210,PF03736
chr-07	CEP250	trichohyalin-like isoform X1 [Xiphophorus couchianus]	AUGUSTUS	gene	28289026	28307522	100	+	.	ID=g8436;cds=26;%evi=100;start_c=1;stop_c=1;busco=-,-;symbol="CEP250";name="trichohyalin-like isoform X1 [Xiphophorus couchianus]";qcov=28.49;scov=28.44;seg=33.68;rep_cov=11.29;pfam=PF15035
chr-07	CCDC141	coiled-coil domain-containing protein 141 isoform X1 [Xiphophorus hellerii]	AUGUSTUS	gene	28310560	28330398	100	+	.	ID=g8437;cds=22;%evi=100;start_c=1;stop_c=1;busco=-,-;symbol="CCDC141";name="coiled-coil domain-containing protein 141 isoform X1 [Xiphophorus hellerii]";qcov=100.00;scov=100.00;seg=13.58;rep_cov=2.92;pfam=-
chr-07	PARP4	protein mono-ADP-ribosyltransferase PARP4 isoform X1 [Xiphophorus couchianus]	GeneWise	gene	28560928	28595661	67	-	.	ID=g8438;cds=35;protein=XP_023192096.1;pro_len=2177;align=1-2177;cover=100.00;pid=82.41;start_c=1;stop_c=1;pre_stop=0;frameshift=3;busco=-,-;symbol="PARP4";name="protein mono-ADP-ribosyltransferase PARP4 isoform X1 [Xiphophorus couchianus]";qcov=100.00;scov=100.00;seg=16.53;rep_cov=8.23;pfam=PF00533,PF00644,PF08487,PF13768
chr-07	TMEM50B	transmembrane protein 50B [Xiphophorus maculatus]	GeneWise	gene	28601191	28603093	83	-	.	ID=g8439;cds=6;protein=XP_005798213.1;pro_len=159;align=1-159;cover=100.00;pid=96.86;start_c=1;stop_c=1;pre_stop=0;frameshift=0;busco=-,-;symbol="TMEM50B";name="transmembrane protein 50B [Xiphophorus maculatus]";qcov=100.00;scov=100.00;seg=9.43;rep_cov=0.00;pfam=PF05255
chr-07	-	tissue factor-like [Xiphophorus couchianus]	exonerate	gene	28606062	28611515	100	-	.	ID=g8440;cds=7;protein=XP_005798212.2;pro_len=334;align=1-334;cover=100.00;pid=93.41;start_c=1;stop_c=1;pre_stop=1;frameshift=0;busco=-,-;symbol="-";name="tissue factor-like [Xiphophorus couchianus]";qcov=96.13;scov=100.00;seg=11.31;rep_cov=1.08;pfam=PF09294
chr-07	ifnar1a	interferon alpha/beta receptor 1b-like isoform X1 [Xiphophorus couchianus]	AUGUSTUS	gene	28619071	28629758	100	-	.	ID=g8441;cds=8;%evi=100;start_c=1;stop_c=1;busco=-,-;symbol="ifnar1a";name="interferon alpha/beta receptor 1b-like isoform X1 [Xiphophorus couchianus]";qcov=100.00;scov=99.26;seg=5.72;rep_cov=2.81;pfam=PF01108,PF09294
chr-07	Il10rb	interleukin-10 receptor subunit beta-like [Xiphophorus maculatus]	exonerate	gene	28634382	28641687	100	-	.	ID=g8442;cds=7;protein=XP_023192031.1;pro_len=361;align=1-361;cover=100.00;pid=93.35;start_c=1;stop_c=1;pre_stop=1;frameshift=0;busco=-,-;symbol="Il10rb";name="interleukin-10 receptor subunit beta-like [Xiphophorus maculatus]";qcov=100.00;scov=100.00;seg=6.39;rep_cov=0.00;pfam=PF01108,PF09294
chr-07	ifnar2	interferon alpha/beta receptor 2-like isoform X1 [Xiphophorus couchianus]	GeneWise	gene	28643217	28655973	100	-	.	ID=g8443;cds=7;protein=XP_005798241.1;pro_len=280;align=1-280;cover=100.00;pid=94.29;start_c=1;stop_c=1;pre_stop=0;frameshift=0;busco=-,-;symbol="ifnar2";name="interferon alpha/beta receptor 2-like isoform X1 [Xiphophorus couchianus]";qcov=100.00;scov=100.00;seg=10.36;rep_cov=0.00;pfam=PF01108,PF09294
chr-07	Ifnar1	interferon alpha/beta receptor 2-like [Xiphophorus hellerii]	exonerate	gene	28661284	28673091	100	-	.	ID=g8444;cds=7;protein=XP_023192002.1;pro_len=463;align=1-463;cover=100.00;pid=94.17;start_c=1;stop_c=1;pre_stop=0;frameshift=0;busco=-,-;symbol="Ifnar1";name="interferon alpha/beta receptor 2-like [Xiphophorus hellerii]";qcov=100.00;scov=100.00;seg=6.09;rep_cov=3.69;pfam=PF01108,PF09294
chr-07	ifnar2	E3 ubiquitin-protein ligase HUWE1-like [Xiphophorus couchianus]	GeneWise	gene	28677316	28694577	100	-	.	ID=g8445;cds=7;protein=XP_023193176.1;pro_len=490;align=1-490;cover=100.00;pid=94.90;start_c=1;stop_c=1;pre_stop=0;frameshift=0;busco=-,-;symbol="ifnar2";name="E3 ubiquitin-protein ligase HUWE1-like [Xiphophorus couchianus]";qcov=93.87;scov=86.84;seg=16.77;rep_cov=5.03;pfam=PF01108,PF09294
chr-07	4932438H23Rik	uncharacterized protein C21orf62 homolog [Xiphophorus hellerii]	exonerate	gene	28706563	28707240	97.78	-	.	ID=g8446;cds=1;protein=XP_023193344.1;pro_len=225;align=1-225;cover=100.00;pid=97.78;start_c=1;stop_c=1;pre_stop=0;frameshift=0;busco=-,-;symbol="4932438H23Rik";name="uncharacterized protein C21orf62 homolog [Xiphophorus hellerii]";qcov=100.00;scov=100.00;seg=13.78;rep_cov=0.15;pfam=PF15137
chr-07	-	-	exonerate	gene	28785810	28793184	100	+	.	ID=g8447;cds=4;protein=XP_005798210.1;pro_len=266;align=1-266;cover=100.00;pid=99.25;start_c=1;stop_c=1;pre_stop=0;frameshift=0;busco=-,-;symbol="-";name="-";qcov=-;scov=-;seg=74.81;rep_cov=6.62;pfam=PF15346
chr-07	efnb2a	ephrin-B2a-like [Xiphophorus maculatus]	exonerate	gene	28798170	28826924	100	+	.	ID=g8448;cds=5;protein=XP_005798209.1;pro_len=335;align=1-335;cover=100.00;pid=98.21;start_c=1;stop_c=1;pre_stop=0;frameshift=0;busco=-,vert;symbol="efnb2a";name="ephrin-B2a-like [Xiphophorus maculatus]";qcov=100.00;scov=100.00;seg=17.96;rep_cov=5.17;pfam=PF00812
chr-07	gtpbp8	GTP-binding protein 8 isoform X2 [Xiphophorus maculatus]	GeneWise	gene	29716324	29721651	86	+	.	ID=g8451;cds=7;protein=XP_005815877.1;pro_len=287;align=1-287;cover=100.00;pid=97.21;start_c=1;stop_c=1;pre_stop=0;frameshift=0;busco=-,vert;symbol="gtpbp8";name="GTP-binding protein 8 isoform X2 [Xiphophorus maculatus]";qcov=100.00;scov=100.00;seg=0.00;rep_cov=0.00;pfam=PF01926
chr-07	SLC10A2	ileal sodium/bile acid cotransporter [Xiphophorus couchianus]	exonerate	gene	29731684	29736064	100	+	.	ID=g8452;cds=6;protein=XP_005815878.2;pro_len=356;align=1-356;cover=100.00;pid=96.63;start_c=1;stop_c=1;pre_stop=0;frameshift=0;busco=-,-;symbol="SLC10A2";name="ileal sodium/bile acid cotransporter [Xiphophorus couchianus]";qcov=100.00;scov=100.00;seg=9.83;rep_cov=0.00;pfam=PF01758
chr-07	Fbxo42	ras guanine nucleotide exchange factor F-like [Xiphophorus maculatus]	exonerate	gene	29741257	29746732	86	+	.	ID=g8453;cds=7;protein=XP_023192120.1;pro_len=418;align=1-418;cover=100.00;pid=98.56;start_c=1;stop_c=1;pre_stop=0;frameshift=0;busco=-,-;symbol="Fbxo42";name="ras guanine nucleotide exchange factor F-like [Xiphophorus maculatus]";qcov=100.00;scov=100.00;seg=0.00;rep_cov=0.00;pfam=PF01344,PF13964
chr-07	gjc1	gap junction gamma-1 protein-like [Xiphophorus maculatus]	exonerate	gene	29753566	29754846	99.22	-	.	ID=g8454;cds=1;protein=XP_023192714.1;pro_len=386;align=1-383;cover=99.22;pid=100.00;start_c=1;stop_c=1;pre_stop=0;frameshift=0;busco=-,-;symbol="gjc1";name="gap junction gamma-1 protein-like [Xiphophorus maculatus]";qcov=89.91;scov=99.22;seg=14.08;rep_cov=0.00;pfam=PF00029
chr-07	CXCR1	C-X-C chemokine receptor type 2-like [Xiphophorus couchianus]	AUGUSTUS	gene	29790060	29793816	100	+	.	ID=g8455;cds=3;%evi=100;start_c=1;stop_c=1;busco=-,-;symbol="CXCR1";name="C-X-C chemokine receptor type 2-like [Xiphophorus couchianus]";qcov=100.00;scov=96.13;seg=0.00;rep_cov=3.39;pfam=PF00001
chr-07	Faim	fas apoptotic inhibitory molecule 1 [Xiphophorus maculatus]	GeneWise	gene	29802022	29805700	75	+	.	ID=g8456;cds=4;protein=XP_005798208.1;pro_len=180;align=1-180;cover=100.00;pid=99.44;start_c=1;stop_c=1;pre_stop=0;frameshift=0;busco=ray,-;symbol="Faim";name="fas apoptotic inhibitory molecule 1 [Xiphophorus maculatus]";qcov=100.00;scov=100.00;seg=0.00;rep_cov=0.00;pfam=PF06905
chr-07	PARP14	protein mono-ADP-ribosyltransferase PARP14-like isoform X2 [Xiphophorus hellerii]	exonerate	gene	29817300	29829678	100	+	.	ID=g8458;cds=17;protein=XP_023192513.1;pro_len=1803;align=1-1803;cover=100.00;pid=96.84;start_c=1;stop_c=1;pre_stop=0;frameshift=0;busco=-,-;symbol="PARP14";name="protein mono-ADP-ribosyltransferase PARP14-like isoform X2 [Xiphophorus hellerii]";qcov=100.00;scov=100.00;seg=4.33;rep_cov=0.00;pfam=PF00644,PF01661
chr-07	Parp14	poly [ADP-ribose] polymerase 14-like [Xiphophorus maculatus]	AUGUSTUS	gene	29835778	29851868	100	+	.	ID=g8459;cds=17;%evi=93.9;start_c=1;stop_c=1;busco=-,-;symbol="Parp14";name="poly [ADP-ribose] polymerase 14-like [Xiphophorus maculatus]";qcov=100.00;scov=100.00;seg=2.83;rep_cov=0.00;pfam=PF00644,PF01661
chr-07	esyt3	extended synaptotagmin-3-like isoform X2 [Xiphophorus couchianus]	GeneWise	gene	29914841	29929904	96	+	.	ID=g8460;cds=23;protein=XP_023192054.1;pro_len=904;align=1-904;cover=100.00;pid=90.71;start_c=1;stop_c=1;pre_stop=0;frameshift=0;busco=-,-;symbol="esyt3";name="extended synaptotagmin-3-like isoform X2 [Xiphophorus couchianus]";qcov=100.00;scov=100.00;seg=6.98;rep_cov=0.00;pfam=PF00168,PF17047
chr-07	DNAH7	dynein heavy chain 7, axonemal isoform X1 [Xiphophorus couchianus]	AUGUSTUS	gene	29931795	30011710	100	+	.	ID=g8461;cds=65;%evi=100;start_c=1;stop_c=1;busco=-,-;symbol="DNAH7";name="dynein heavy chain 7, axonemal isoform X1 [Xiphophorus couchianus]";qcov=100.00;scov=100.00;seg=3.36;rep_cov=0.00;pfam=PF03028,PF08393,PF12774,PF12775,PF12777,PF12780,PF12781
chr-07	slc39a10	zinc transporter ZIP10 [Xiphophorus hellerii]	exonerate	gene	30016204	30028252	89	-	.	ID=g8462;cds=9;protein=XP_023191982.1;pro_len=793;align=1-793;cover=100.00;pid=96.97;start_c=1;stop_c=1;pre_stop=0;frameshift=0;busco=-,-;symbol="slc39a10";name="zinc transporter ZIP10 [Xiphophorus hellerii]";qcov=100.00;scov=100.00;seg=17.88;rep_cov=1.32;pfam=PF02535
chr-07	-	proline-rich extensin-like protein EPR1 [Xiphophorus maculatus]	exonerate	gene	30367746	30396920	78.14	-	.	ID=g8463;cds=6;protein=XP_023192421.1;pro_len=883;align=1-883;cover=100.00;pid=78.14;start_c=1;stop_c=1;pre_stop=0;frameshift=0;busco=-,-;symbol="-";name="proline-rich extensin-like protein EPR1 [Xiphophorus maculatus]";qcov=5.66;scov=5.66;seg=1.93;rep_cov=5.51;pfam=-
chr-07	TMEFF2	tomoregulin-2 [Xiphophorus maculatus]	exonerate	gene	30408939	30529394	100	+	.	ID=g8464;cds=10;protein=XP_023192880.1;pro_len=371;align=1-371;cover=100.00;pid=97.84;start_c=1;stop_c=1;pre_stop=0;frameshift=0;busco=-,-;symbol="TMEFF2";name="tomoregulin-2 [Xiphophorus maculatus]";qcov=100.00;scov=100.00;seg=7.55;rep_cov=0.00;pfam=PF07648
chr-07	Cavin2	caveolae-associated protein 2-like [Xiphophorus couchianus]	exonerate	gene	30544351	30561141	100	+	.	ID=g8465;cds=2;protein=XP_005798230.1;pro_len=470;align=1-470;cover=100.00;pid=98.09;start_c=1;stop_c=1;pre_stop=0;frameshift=0;busco=-,-;symbol="Cavin2";name="caveolae-associated protein 2-like [Xiphophorus couchianus]";qcov=100.00;scov=100.00;seg=13.19;rep_cov=5.31;pfam=PF15237

## Sheet: Table S6
seqname	gene_symbol	gene_name	source	feature	start	end	score	strand	frame	attribute
chr-14	SLC12A3	solute carrier family 12 member 3-like [Xiphophorus maculatus]	GeneWise	gene	6595972	6611706	69.78	-	.	ID=g15498;cds=27;protein=XP_004085035.1;pro_len=1029;align=1-1029;cover=100.00;pid=69.78;start_c=1;stop_c=1;pre_stop=0;frameshift=0;busco=-,-;symbol="SLC12A3";name="solute carrier family 12 member 3-like [Xiphophorus maculatus]";qcov=100.00;scov=100.00;-;rep_cov=0.00;pfam=PF00324,PF03522,PF08403
chr-14	KLHL33	kelch-like protein 33 [Xiphophorus maculatus]	exonerate	gene	6615115	6620498	98.16	+	.	ID=g15499;cds=6;protein=XP_023202147.1;pro_len=759;align=1-759;cover=100.00;pid=98.16;start_c=1;stop_c=1;pre_stop=0;frameshift=0;busco=-,-;symbol="KLHL33";name="kelch-like protein 33 [Xiphophorus maculatus]";qcov=100.00;scov=100.00;-;rep_cov=0.00;pfam=PF00651,PF01344,PF07707,PF13964
chr-14	KLHL22	kelch-like protein 33 [Xiphophorus maculatus]	exonerate	gene	6619064	6620498	54.44	+	.	ID=g15500;cds=2;protein=XP_021333772.1;pro_len=259;align=1-253;cover=97.68;pid=55.73;start_c=1;stop_c=1;pre_stop=2;frameshift=0;busco=-,-;symbol="KLHL22";name="kelch-like protein 33 [Xiphophorus maculatus]";qcov=100.00;scov=28.59;-;rep_cov=0.00;pfam=PF01344
chr-14	SLC12A3	solute carrier family 12 member 3-like [Xiphophorus couchianus]	GeneWise	gene	6646310	6663530	93	-	.	ID=g15504;cds=27;protein=XP_023202142.1;pro_len=1038;align=1-1038;cover=100.00;pid=96.44;start_c=1;stop_c=1;pre_stop=0;frameshift=0;busco=-,-;symbol="SLC12A3";name="solute carrier family 12 member 3-like [Xiphophorus couchianus]";qcov=100.00;scov=100.00;-;rep_cov=0.00;pfam=PF00324,PF03522,PF08403
chr-14	KLHL22	kelch-like protein 33 [Xiphophorus maculatus]	exonerate	gene	6671809	6673248	54.83	+	.	ID=g15506;cds=2;protein=XP_021333772.1;pro_len=259;align=1-253;cover=97.68;pid=56.13;start_c=1;stop_c=1;pre_stop=2;frameshift=0;busco=-,-;symbol="KLHL22";name="kelch-like protein 33 [Xiphophorus maculatus]";qcov=100.00;scov=28.59;-;rep_cov=0.00;pfam=PF01344
chr-14	LTB4R	leukotriene B4 receptor 1-like [Xiphophorus maculatus]	exonerate	gene	6681547	6685900	67	-	.	ID=g15508;cds=3;protein=XP_005809239.2;pro_len=385;align=1-385;cover=100.00;pid=98.96;start_c=1;stop_c=1;pre_stop=0;frameshift=0;busco=-,-;symbol="LTB4R";name="leukotriene B4 receptor 1-like [Xiphophorus maculatus]";qcov=100.00;scov=100.00;-;rep_cov=0.00;pfam=PF00001
chr-14	LTB4R2	leukotriene B4 receptor 1-like [Xiphophorus couchianus]	exonerate	gene	6691169	6699447	100	-	.	ID=g15510;cds=5;protein=XP_005809240.2;pro_len=368;align=1-368;cover=100.00;pid=98.91;start_c=1;stop_c=1;pre_stop=0;frameshift=0;busco=-,-;symbol="LTB4R2";name="leukotriene B4 receptor 1-like [Xiphophorus couchianus]";qcov=90.76;scov=90.76;-;rep_cov=0.00;pfam=PF00001
chr-14	GIMAP7	uncharacterized protein LOC116732316 [Xiphophorus hellerii]	AUGUSTUS	gene	6720504	6727108	100	-	.	ID=g15511;cds=7;%evi=100;start_c=1;stop_c=1;busco=-,-;symbol="GIMAP7";name="uncharacterized protein LOC116732316 [Xiphophorus hellerii]";qcov=98.86;scov=100.00;-;rep_cov=0.00;pfam=PF01661,PF04548
chr-14	GIMAP2	immune-associated nucleotide-binding protein 12-like [Xiphophorus maculatus]	GeneWise	gene	6751943	6753978	67	+	.	ID=g15515;cds=3;protein=XP_023202159.1;pro_len=608;align=1-608;cover=100.00;pid=93.75;start_c=1;stop_c=1;pre_stop=0;frameshift=0;busco=-,-;symbol="GIMAP2";name="immune-associated nucleotide-binding protein 12-like [Xiphophorus maculatus]";qcov=100.00;scov=100.00;-;rep_cov=0.00;pfam=PF04548
chr-14	GIMAP7	GTPase IMAP family member 7-like [Xiphophorus couchianus]	exonerate	gene	6758902	6774793	81.86	+	.	ID=g15518;cds=2;protein=XP_023202162.1;pro_len=463;align=10-446;cover=94.38;pid=86.73;start_c=1;stop_c=1;pre_stop=0;frameshift=0;busco=-,-;symbol="GIMAP7";name="GTPase IMAP family member 7-like [Xiphophorus couchianus]";qcov=90.85;scov=94.09;-;rep_cov=7.68;pfam=PF04548
chr-14	Gimap4	GTPase IMAP family member 7-like [Xiphophorus hellerii]	GeneWise	gene	6766321	6769095	64.43	-	.	ID=g15520;cds=2;protein=XP_023202165.1;pro_len=402;align=38-402;cover=90.80;pid=70.96;start_c=0;stop_c=1;pre_stop=0;frameshift=0;busco=-,-;symbol="Gimap4";name="GTPase IMAP family member 7-like [Xiphophorus hellerii]";qcov=90.56;scov=75.91;-;rep_cov=0.00;pfam=PF04548
chr-14	GIMAP7	GTPase IMAP family member 7-like [Xiphophorus hellerii]	exonerate	gene	6784692	6834172	91.18	-	.	ID=g15521;cds=2;protein=XP_023202166.1;pro_len=397;align=1-397;cover=100.00;pid=91.18;start_c=0;stop_c=1;pre_stop=0;frameshift=0;busco=-,-;symbol="GIMAP7";name="GTPase IMAP family member 7-like [Xiphophorus hellerii]";qcov=95.20;scov=87.99;-;rep_cov=0.00;pfam=PF04548
chr-14	GIMAP7	GTPase IMAP family member 7-like [Xiphophorus hellerii]	exonerate	gene	6832985	6835922	95.61	-	.	ID=g15522;cds=2;protein=XP_023202163.1;pro_len=433;align=1-432;cover=99.77;pid=95.83;start_c=1;stop_c=1;pre_stop=0;frameshift=0;busco=-,-;symbol="GIMAP7";name="GTPase IMAP family member 7-like [Xiphophorus hellerii]";qcov=99.77;scov=99.77;-;rep_cov=0.00;pfam=PF04548
chr-14	myadm	myeloid-associated differentiation marker homolog [Xiphophorus maculatus]	exonerate	gene	6836731	6837579	99.29	-	.	ID=g15523;cds=1;protein=XP_005809225.1;pro_len=282;align=1-282;cover=100.00;pid=99.29;start_c=1;stop_c=1;pre_stop=0;frameshift=0;busco=-,-;symbol="myadm";name="myeloid-associated differentiation marker homolog [Xiphophorus maculatus]";qcov=100.00;scov=100.00;-;rep_cov=0.00;pfam=PF01284
chr-14	ARHGEF11	rho guanine nucleotide exchange factor 11 isoform X2 [Xiphophorus maculatus]	AUGUSTUS	gene	6844268	6864403	100	+	.	ID=g15524;cds=41;%evi=100;start_c=1;stop_c=1;busco=ray,-;symbol="ARHGEF11";name="rho guanine nucleotide exchange factor 11 isoform X2 [Xiphophorus maculatus]";qcov=100.00;scov=100.00;-;rep_cov=1.07;pfam=PF00595,PF00621,PF09128
chr-14	vangl2	PREDICTED: vang-like protein 2 isoform X2 [Poecilia reticulata]	exonerate	gene	6873743	6879779	86	+	.	ID=g15525;cds=8;protein=XP_017165903.1;pro_len=612;align=1-612;cover=100.00;pid=97.06;start_c=1;stop_c=1;pre_stop=0;frameshift=0;busco=-,-;symbol="vangl2";name="PREDICTED: vang-like protein 2 isoform X2 [Poecilia reticulata]";qcov=100.00;scov=100.00;-;rep_cov=2.72;pfam=PF06638
chr-14	Cd84	SLAM family member 5-like isoform X2 [Xiphophorus couchianus]	exonerate	gene	6882814	6893063	100	+	.	ID=g15526;cds=6;protein=XP_023202179.1;pro_len=282;align=1-282;cover=100.00;pid=91.49;start_c=1;stop_c=1;pre_stop=0;frameshift=0;busco=-,-;symbol="Cd84";name="SLAM family member 5-like isoform X2 [Xiphophorus couchianus]";qcov=100.00;scov=100.00;-;rep_cov=0.00;pfam=-
chr-14	Cd84	SLAM family member 5-like isoform X2 [Xiphophorus hellerii]	AUGUSTUS	gene	6895408	6905486	100	-	.	ID=g15527;cds=7;%evi=100;start_c=1;stop_c=1;busco=-,-;symbol="Cd84";name="SLAM family member 5-like isoform X2 [Xiphophorus hellerii]";qcov=100.00;scov=100.00;-;rep_cov=0.00;pfam=PF07204
chr-14	Slamf8	SLAM family member 8-like isoform X4 [Xiphophorus couchianus]	AUGUSTUS	gene	6917386	6920388	100	-	.	ID=g15528;cds=8;%evi=100;start_c=1;stop_c=1;busco=-,-;symbol="Slamf8";name="SLAM family member 8-like isoform X4 [Xiphophorus couchianus]";qcov=100.00;scov=100.00;-;rep_cov=0.00;pfam=-
chr-14	LOC526789//H4C4//H4C2//H4-16//H4C11	uncharacterized protein LOC101170117 [Oryzias latipes]	exonerate	gene	6923901	6934712	53.8	+	.	ID=g15529;cds=2;protein=XP_023818559.1;pro_len=329;align=1-177;cover=53.80;pid=100.00;start_c=1;stop_c=1;pre_stop=0;frameshift=0;busco=-,-;symbol="LOC526789//H4C4//H4C2//H4-16//H4C11";name="uncharacterized protein LOC101170117 [Oryzias latipes]";qcov=99.44;scov=53.80;-;rep_cov=0.00;pfam=PF15511
chr-14	H3C13//H3C14	uncharacterized protein LOC101170117 [Oryzias latipes]	GeneWise	gene	6923901	6937465	95.44	+	.	ID=g15530;cds=3;protein=XP_023818559.1;pro_len=329;align=1-329;cover=100.00;pid=95.44;start_c=1;stop_c=1;pre_stop=0;frameshift=0;busco=-,-;symbol="H3C13//H3C14";name="uncharacterized protein LOC101170117 [Oryzias latipes]";qcov=100.00;scov=100.00;-;rep_cov=0.00;pfam=PF00125,PF15511
chr-14	LOC100334559//h2bc1//zgc:114046//LOC100334869//si:ch211-113a14.28//LOC100329560//LOC100329290	histone H2B 1/2-like [Xiphophorus maculatus]	exonerate	gene	6926578	6926955	100	+	.	ID=g15531;cds=1;protein=XP_023202183.1;pro_len=125;align=1-125;cover=100.00;pid=100.00;start_c=1;stop_c=1;pre_stop=0;frameshift=0;busco=-,-;symbol="LOC100334559//h2bc1//zgc:114046//LOC100334869//si:ch211-113a14.28//LOC100329560//LOC100329290";name="histone H2B 1/2-like [Xiphophorus maculatus]";qcov=100.00;scov=100.00;-;rep_cov=0.00;pfam=PF00125
chr-14	H3C13//H3C14	histone H3-like [Danio rerio]	exonerate	gene	6934401	6937465	97.11	+	.	ID=g15532;cds=2;protein=XP_017212446.1;pro_len=242;align=1-242;cover=100.00;pid=97.11;start_c=1;stop_c=1;pre_stop=0;frameshift=0;busco=-,-;symbol="H3C13//H3C14";name="histone H3-like [Danio rerio]";qcov=100.00;scov=100.00;-;rep_cov=0.00;pfam=PF00125,PF15511
chr-14	H3C13//H3C14	uncharacterized protein LOC111611049 [Xiphophorus maculatus]	exonerate	gene	6934401	6937465	99.03	+	.	ID=g15533;cds=4;protein=XP_023202434.1;pro_len=413;align=1-413;cover=100.00;pid=99.03;start_c=1;stop_c=1;pre_stop=0;frameshift=0;busco=-,-;symbol="H3C13//H3C14";name="uncharacterized protein LOC111611049 [Xiphophorus maculatus]";qcov=100.00;scov=100.00;-;rep_cov=0.00;pfam=PF00125,PF15511
chr-14	-	histone H2A-like [Xiphophorus couchianus]	GeneWise	gene	6936311	6936697	99.22	-	.	ID=g15534;cds=1;protein=XP_012707994.2;pro_len=128;align=1-128;cover=100.00;pid=99.22;start_c=1;stop_c=1;pre_stop=0;frameshift=0;busco=-,-;symbol="-";name="histone H2A-like [Xiphophorus couchianus]";qcov=100.00;scov=100.00;-;rep_cov=0.00;pfam=PF00125,PF16211
chr-14	LOC100334559//h2bc1//zgc:114046//LOC100334869//si:ch211-113a14.28//LOC100329560//LOC100329290	histone H2B 1/2-like [Xiphophorus maculatus]	GeneWise	gene	6947207	6947584	100	-	.	ID=g15536;cds=1;protein=XP_005817716.1;pro_len=125;align=1-125;cover=100.00;pid=100.00;start_c=1;stop_c=1;pre_stop=0;frameshift=0;busco=-,-;symbol="LOC100334559//h2bc1//zgc:114046//LOC100334869//si:ch211-113a14.28//LOC100329560//LOC100329290";name="histone H2B 1/2-like [Xiphophorus maculatus]";qcov=100.00;scov=100.00;-;rep_cov=0.00;pfam=PF00125
chr-14	Samd9l	sterile alpha motif domain-containing protein 9-like [Xiphophorus hellerii]	GeneWise	gene	6955420	6957477	92.9	-	.	ID=g15537;cds=1;protein=XP_023202149.1;pro_len=690;align=1-690;cover=100.00;pid=92.90;start_c=1;stop_c=1;pre_stop=0;frameshift=0;busco=-,-;symbol="Samd9l";name="sterile alpha motif domain-containing protein 9-like [Xiphophorus hellerii]";qcov=100.00;scov=100.00;-;rep_cov=0.00;pfam=-
chr-14	LOC526789//H4C4//H4C2//H4-16//H4C11	PREDICTED: histone H4 [Crocodylus porosus]	exonerate	gene	6962701	6963012	100	-	.	ID=g15538;cds=1;protein=NP_001016869.1;pro_len=103;align=1-103;cover=100.00;pid=100.00;start_c=1;stop_c=1;pre_stop=0;frameshift=0;busco=-,-;symbol="LOC526789//H4C4//H4C2//H4-16//H4C11";name="PREDICTED: histone H4 [Crocodylus porosus]";qcov=100.00;scov=100.00;-;rep_cov=0.00;pfam=PF15511
chr-14	-	histone H2A-like [Xiphophorus couchianus]	exonerate	gene	6965601	6965987	99.22	-	.	ID=g15539;cds=1;protein=XP_012707994.2;pro_len=128;align=1-128;cover=100.00;pid=99.22;start_c=1;stop_c=1;pre_stop=0;frameshift=0;busco=-,-;symbol="-";name="histone H2A-like [Xiphophorus couchianus]";qcov=100.00;scov=100.00;-;rep_cov=0.00;pfam=PF00125,PF16211
chr-14	H3C13//H3C14	PREDICTED: uncharacterized protein LOC109315952 [Crocodylus porosus]	exonerate	gene	6966350	6966760	100	+	.	ID=g15540;cds=1;protein=NP_001005464.1;pro_len=136;align=1-136;cover=100.00;pid=100.00;start_c=1;stop_c=1;pre_stop=0;frameshift=0;busco=-,-;symbol="H3C13//H3C14";name="PREDICTED: uncharacterized protein LOC109315952 [Crocodylus porosus]";qcov=100.00;scov=24.46;-;rep_cov=0.00;pfam=PF00125
chr-14	SAMD9L	sterile alpha motif domain-containing protein 9-like [Xiphophorus maculatus]	GeneWise	gene	6969097	6971946	96.93	-	.	ID=g15541;cds=1;protein=XP_005809248.1;pro_len=911;align=1-911;cover=100.00;pid=96.93;start_c=1;stop_c=1;pre_stop=0;frameshift=0;busco=-,-;symbol="SAMD9L";name="sterile alpha motif domain-containing protein 9-like [Xiphophorus maculatus]";qcov=96.84;scov=100.00;-;rep_cov=0.00;pfam=-
chr-14	SAMD9L	sterile alpha motif domain-containing protein 9-like [Xiphophorus maculatus]	GeneWise	gene	6974511	6977054	94.72	-	.	ID=g15542;cds=1;protein=XP_014328045.1;pro_len=833;align=1-833;cover=100.00;pid=94.72;start_c=1;stop_c=1;pre_stop=0;frameshift=0;busco=-,-;symbol="SAMD9L";name="sterile alpha motif domain-containing protein 9-like [Xiphophorus maculatus]";qcov=97.64;scov=99.40;-;rep_cov=0.00;pfam=-
chr-14	SUPT16H	FACT complex subunit SPT16 isoform X2 [Xiphophorus hellerii]	AUGUSTUS	gene	6982048	6994378	100	-	.	ID=g15543;cds=24;%evi=100;start_c=1;stop_c=1;busco=ray,-;symbol="SUPT16H";name="FACT complex subunit SPT16 isoform X2 [Xiphophorus hellerii]";qcov=90.18;scov=90.18;-;rep_cov=3.20;pfam=PF00557,PF08512,PF08644,PF14826
chr-14	Tox4	TOX high mobility group box family member 4 isoform X1 [Xiphophorus hellerii]	GeneWise	gene	6997236	7005745	100	-	.	ID=g15544;cds=9;protein=XP_014328054.2;pro_len=666;align=1-666;cover=100.00;pid=99.10;start_c=1;stop_c=1;pre_stop=0;frameshift=0;busco=-,-;symbol="Tox4";name="TOX high mobility group box family member 4 isoform X1 [Xiphophorus hellerii]";qcov=100.00;scov=100.00;-;rep_cov=4.43;pfam=PF00505
chr-14	SLC12A6	solute carrier family 12 member 6 isoform X1 [Xiphophorus maculatus]	exonerate	gene	7011089	7034094	96	-	.	ID=g15545;cds=27;protein=XP_023201909.1;pro_len=1189;align=1-1189;cover=100.00;pid=98.07;start_c=1;stop_c=1;pre_stop=0;frameshift=0;busco=-,-;symbol="SLC12A6";name="solute carrier family 12 member 6 isoform X1 [Xiphophorus maculatus]";qcov=100.00;scov=100.00;-;rep_cov=0.45;pfam=PF00324,PF03522
chr-14	nop10	H/ACA ribonucleoprotein complex subunit 3 [Xiphophorus maculatus]	GeneWise	gene	7039098	7040004	100	-	.	ID=g15547;cds=2;protein=XP_005809228.1;pro_len=64;align=1-64;cover=100.00;pid=100.00;start_c=1;stop_c=1;pre_stop=0;frameshift=0;busco=-,-;symbol="nop10";name="H/ACA ribonucleoprotein complex subunit 3 [Xiphophorus maculatus]";qcov=100.00;scov=100.00;-;rep_cov=0.00;pfam=PF04135
chr-14	-	uncharacterized protein LOC114157099 [Xiphophorus couchianus]	exonerate	gene	7041729	7047231	57	+	.	ID=g15548;cds=6;protein=XP_023202435.1;pro_len=846;align=1-846;cover=100.00;pid=95.86;start_c=1;stop_c=1;pre_stop=1;frameshift=0;busco=-,-;symbol="-";name="uncharacterized protein LOC114157099 [Xiphophorus couchianus]";qcov=100.00;scov=100.00;-;rep_cov=0.00;pfam=-
chr-14	LPCAT4	lysophospholipid acyltransferase LPCAT4 isoform X1 [Xiphophorus couchianus]	exonerate	gene	7047668	7059860	100	-	.	ID=g15549;cds=13;protein=XP_023202128.1;pro_len=519;align=1-519;cover=100.00;pid=98.07;start_c=1;stop_c=1;pre_stop=0;frameshift=0;busco=-,-;symbol="LPCAT4";name="lysophospholipid acyltransferase LPCAT4 isoform X1 [Xiphophorus couchianus]";qcov=100.00;scov=100.00;-;rep_cov=0.00;pfam=PF01553
chr-14	emc4	ER membrane protein complex subunit 4 [Xiphophorus hellerii]	AUGUSTUS	gene	7063429	7069188	100	-	.	ID=g15550;cds=6;%evi=100;start_c=1;stop_c=1;busco=-,-;symbol="emc4";name="ER membrane protein complex subunit 4 [Xiphophorus hellerii]";qcov=65.85;scov=100.00;-;rep_cov=0.00;pfam=PF06417
chr-14	CYLD	ubiquitin carboxyl-terminal hydrolase CYLD-like [Xiphophorus maculatus]	GeneWise	gene	7070130	7081235	88	-	.	ID=g15551;cds=15;protein=XP_014328052.2;pro_len=948;align=1-948;cover=100.00;pid=97.26;start_c=1;stop_c=1;pre_stop=0;frameshift=0;busco=-,-;symbol="CYLD";name="ubiquitin carboxyl-terminal hydrolase CYLD-like [Xiphophorus maculatus]";qcov=100.00;scov=100.00;-;rep_cov=0.00;pfam=PF01302
chr-14	Adcy2	adenylate cyclase type 4-like [Xiphophorus maculatus]	exonerate	gene	7083162	7103208	96	-	.	ID=g15552;cds=25;protein=XP_023202869.1;pro_len=1297;align=1-1297;cover=100.00;pid=98.77;start_c=1;stop_c=1;pre_stop=0;frameshift=0;busco=-,-;symbol="Adcy2";name="adenylate cyclase type 4-like [Xiphophorus maculatus]";qcov=100.00;scov=100.00;-;rep_cov=0.00;pfam=PF00211,PF16214
chr-14	N4BP1	NEDD4-binding protein 1-like [Xiphophorus couchianus]	exonerate	gene	7117850	7131595	88	-	.	ID=g15554;cds=8;protein=XP_005809255.1;pro_len=1014;align=1-1014;cover=100.00;pid=98.03;start_c=1;stop_c=1;pre_stop=0;frameshift=0;busco=-,-;symbol="N4BP1";name="NEDD4-binding protein 1-like [Xiphophorus couchianus]";qcov=100.00;scov=100.00;-;rep_cov=0.00;pfam=PF11977
chr-14	RIPK3	receptor-interacting serine/threonine-protein kinase 3-like isoform X1 [Xiphophorus couchianus]	exonerate	gene	7138857	7150335	83	+	.	ID=g15555;cds=12;protein=XP_023202926.1;pro_len=486;align=1-486;cover=100.00;pid=96.71;start_c=1;stop_c=1;pre_stop=0;frameshift=0;busco=-,-;symbol="RIPK3";name="receptor-interacting serine/threonine-protein kinase 3-like isoform X1 [Xiphophorus couchianus]";qcov=100.00;scov=100.00;-;rep_cov=0.00;pfam=PF07714
chr-14	CBLN1	cerebellin-1-like [Xiphophorus maculatus]	exonerate	gene	7153358	7155251	67	-	.	ID=g15556;cds=3;protein=XP_005809230.1;pro_len=207;align=1-207;cover=100.00;pid=99.03;start_c=1;stop_c=1;pre_stop=0;frameshift=0;busco=-,-;symbol="CBLN1";name="cerebellin-1-like [Xiphophorus maculatus]";qcov=100.00;scov=100.00;-;rep_cov=0.00;pfam=PF00386
chr-14	-	uncharacterized protein LOC102226524 [Xiphophorus maculatus]	GeneWise	gene	7158992	7164180	100	-	.	ID=g15557;cds=7;protein=XP_005809257.1;pro_len=625;align=1-625;cover=100.00;pid=96.48;start_c=0;stop_c=1;pre_stop=0;frameshift=0;busco=-,-;symbol="-";name="uncharacterized protein LOC102226524 [Xiphophorus maculatus]";qcov=100.00;scov=100.00;-;rep_cov=29.50;pfam=PF07686
chr-14	-	E3 ubiquitin-protein ligase TRIM21-like [Xiphophorus couchianus]	exonerate	gene	7169164	7173175	89	-	.	ID=g15559;cds=9;protein=XP_005809258.1;pro_len=560;align=1-560;cover=100.00;pid=98.39;start_c=1;stop_c=1;pre_stop=0;frameshift=0;busco=ray,-;symbol="-";name="E3 ubiquitin-protein ligase TRIM21-like [Xiphophorus couchianus]";qcov=100.00;scov=100.00;-;rep_cov=0.00;pfam=PF00622,PF00643,PF13765,PF15227
chr-14	GIMAP7	GTPase IMAP family member 7-like isoform X1 [Xiphophorus couchianus]	AUGUSTUS	gene	7183250	7185447	100	+	.	ID=g15560;cds=2;%evi=100;start_c=1;stop_c=1;busco=-,-;symbol="GIMAP7";name="GTPase IMAP family member 7-like isoform X1 [Xiphophorus couchianus]";qcov=100.00;scov=100.00;-;rep_cov=0.00;pfam=PF04548,PF13488
chr-14	-	E3 ubiquitin-protein ligase TRIM39-like [Xiphophorus hellerii]	exonerate	gene	7192965	7199807	86	+	.	ID=g15561;cds=7;protein=XP_005809262.1;pro_len=541;align=1-541;cover=100.00;pid=97.60;start_c=1;stop_c=1;pre_stop=0;frameshift=0;busco=ray,-;symbol="-";name="E3 ubiquitin-protein ligase TRIM39-like [Xiphophorus hellerii]";qcov=100.00;scov=100.00;-;rep_cov=15.93;pfam=PF00622,PF00643,PF13765,PF13923
chr-14	-	PREDICTED: GRIP and coiled-coil domain-containing protein 2-like isoform X1 [Poecilia reticulata]	GeneWise	gene	7196458	7197837	59.56	-	.	ID=g15562;cds=1;protein=XP_008433527.1;pro_len=502;align=1-502;cover=100.00;pid=59.56;start_c=1;stop_c=1;pre_stop=0;frameshift=0;busco=-,-;symbol="-";name="PREDICTED: GRIP and coiled-coil domain-containing protein 2-like isoform X1 [Poecilia reticulata]";qcov=99.13;scov=99.40;-;rep_cov=0.00;pfam=-
chr-14	Vbp1	prefoldin subunit 3 [Xiphophorus maculatus]	GeneWise	gene	7201813	7207085	100	+	.	ID=g15563;cds=6;protein=XP_005809231.1;pro_len=195;align=1-195;cover=100.00;pid=98.46;start_c=1;stop_c=1;pre_stop=0;frameshift=0;busco=ray,-;symbol="Vbp1";name="prefoldin subunit 3 [Xiphophorus maculatus]";qcov=100.00;scov=100.00;-;rep_cov=0.00;pfam=PF02996
chr-14	RAB39B	ras-related protein Rab-39B [Fundulus heteroclitus]	exonerate	gene	7211642	7215728	67	-	.	ID=g15564;cds=3;protein=XP_005809232.1;pro_len=213;align=1-213;cover=100.00;pid=99.53;start_c=1;stop_c=1;pre_stop=0;frameshift=0;busco=-,-;symbol="RAB39B";name="ras-related protein Rab-39B [Fundulus heteroclitus]";qcov=100.00;scov=100.00;-;rep_cov=0.00;pfam=PF00071
chr-14	Rab38	ras-related protein Rab-38-like [Xiphophorus hellerii]	exonerate	gene	7224941	7231902	100	+	.	ID=g15565;cds=4;protein=XP_008433532.1;pro_len=251;align=1-251;cover=100.00;pid=92.43;start_c=1;stop_c=1;pre_stop=0;frameshift=0;busco=-,-;symbol="Rab38";name="ras-related protein Rab-38-like [Xiphophorus hellerii]";qcov=100.00;scov=100.00;-;rep_cov=0.00;pfam=PF00071
chr-14	PICALM	phosphatidylinositol-binding clathrin assembly protein-like isoform X3 [Xiphophorus couchianus]	AUGUSTUS	gene	7249262	7347289	100	+	.	ID=g15566;cds=19;%evi=97.3;start_c=1;stop_c=1;busco=-,-;symbol="PICALM";name="phosphatidylinositol-binding clathrin assembly protein-like isoform X3 [Xiphophorus couchianus]";qcov=100.00;scov=100.00;-;rep_cov=1.98;pfam=PF07651
chr-14	GPR12	G-protein coupled receptor 12-like isoform X1 [Xiphophorus couchianus]	exonerate	gene	7319571	7476067	52.55	+	.	ID=g15567;cds=2;protein=XP_008395987.1;pro_len=333;align=23-333;cover=93.39;pid=56.27;start_c=0;stop_c=1;pre_stop=0;frameshift=0;busco=-,-;symbol="GPR12";name="G-protein coupled receptor 12-like isoform X1 [Xiphophorus couchianus]";qcov=97.09;scov=79.31;-;rep_cov=0.00;pfam=PF00001
chr-14	CHORDC1	cysteine and histidine-rich domain-containing protein 1-like [Xiphophorus maculatus]	exonerate	gene	7357050	7365276	90	+	.	ID=g15568;cds=11;protein=XP_023201948.1;pro_len=433;align=1-433;cover=100.00;pid=98.38;start_c=1;stop_c=1;pre_stop=0;frameshift=0;busco=ray,-;symbol="CHORDC1";name="cysteine and histidine-rich domain-containing protein 1-like [Xiphophorus maculatus]";qcov=100.00;scov=100.00;-;rep_cov=3.15;pfam=PF04968,PF04969
chr-14	DGKD	diacylglycerol kinase eta-like isoform X1 [Xiphophorus couchianus]	GeneWise	gene	7370388	7440093	97	-	.	ID=g15569;cds=30;protein=XP_008433540.1;pro_len=1090;align=1-1090;cover=100.00;pid=97.71;start_c=1;stop_c=1;pre_stop=0;frameshift=0;busco=-,-;symbol="DGKD";name="diacylglycerol kinase eta-like isoform X1 [Xiphophorus couchianus]";qcov=100.00;scov=100.00;-;rep_cov=0.00;pfam=PF00130,PF00169,PF00609,PF00781
chr-14	GPR12	G-protein coupled receptor 12-like isoform X1 [Xiphophorus couchianus]	exonerate	gene	7393579	7476067	63.53	+	.	ID=g15570;cds=2;protein=NP_001104190.1;pro_len=340;align=32-340;cover=90.88;pid=69.90;start_c=0;stop_c=1;pre_stop=0;frameshift=0;busco=-,-;symbol="GPR12";name="G-protein coupled receptor 12-like isoform X1 [Xiphophorus couchianus]";qcov=98.05;scov=80.90;-;rep_cov=0.00;pfam=PF00001
chr-14	GPR12	G-protein coupled receptor 12-like, partial [Xiphophorus maculatus]	exonerate	gene	7472919	7476067	97.94	+	.	ID=g15571;cds=2;protein=XP_023202436.1;pro_len=437;align=1-437;cover=100.00;pid=97.94;start_c=0;stop_c=1;pre_stop=0;frameshift=1;busco=-,-;symbol="GPR12";name="G-protein coupled receptor 12-like, partial [Xiphophorus maculatus]";qcov=100.00;scov=100.00;-;rep_cov=0.00;pfam=PF00001
chr-14	WASF3	wiskott-Aldrich syndrome protein family member 3-like isoform X1 [Xiphophorus maculatus]	exonerate	gene	7493388	7507559	90	-	.	ID=g15572;cds=10;protein=XP_023202221.1;pro_len=551;align=1-551;cover=100.00;pid=98.91;start_c=1;stop_c=1;pre_stop=0;frameshift=0;busco=-,-;symbol="WASF3";name="wiskott-Aldrich syndrome protein family member 3-like isoform X1 [Xiphophorus maculatus]";qcov=100.00;scov=100.00;-;rep_cov=0.00;pfam=PF02205
chr-14	HTR2C	5-hydroxytryptamine receptor 2A-like [Xiphophorus couchianus]	GeneWise	gene	7535518	7572061	56	-	.	ID=g15573;cds=6;protein=XP_023201541.1;pro_len=579;align=1-579;cover=100.00;pid=99.31;start_c=1;stop_c=1;pre_stop=0;frameshift=0;busco=-,-;symbol="HTR2C";name="5-hydroxytryptamine receptor 2A-like [Xiphophorus couchianus]";qcov=100.00;scov=100.00;-;rep_cov=0.00;pfam=PF00001
chr-14	-	uncharacterized protein LOC109615581 isoform X1 [Esox lucius]	GeneWise	gene	7780084	7781772	63.52	+	.	ID=g15574;cds=1;protein=XP_021323512.1;pro_len=477;align=1-477;cover=100.00;pid=63.52;start_c=1;stop_c=1;pre_stop=0;frameshift=0;busco=-,-;symbol="-";name="uncharacterized protein LOC109615581 isoform X1 [Esox lucius]";qcov=98.40;scov=69.34;-;rep_cov=0.00;pfam=-
chr-14	TMPRSS15	anionic trypsin-2-like [Xiphophorus couchianus]	AUGUSTUS	gene	7808476	7812883	100	+	.	ID=g15575;cds=6;%evi=100;start_c=1;stop_c=1;busco=-,-;symbol="TMPRSS15";name="anionic trypsin-2-like [Xiphophorus couchianus]";qcov=100.00;scov=100.00;-;rep_cov=0.00;pfam=PF00089
chr-14	Prss27	serine protease 27-like [Xiphophorus hellerii]	AUGUSTUS	gene	7815678	7818910	100	+	.	ID=g15576;cds=6;%evi=100;start_c=1;stop_c=1;busco=-,-;symbol="Prss27";name="serine protease 27-like [Xiphophorus hellerii]";qcov=100.00;scov=100.00;-;rep_cov=5.02;pfam=PF00089
chr-14	Prss8	serine protease 27-like [Xiphophorus maculatus]	GeneWise	gene	7826140	7828767	90.29	+	.	ID=g15577;cds=4;protein=XP_023201966.1;pro_len=371;align=25-371;cover=93.53;pid=96.54;start_c=0;stop_c=1;pre_stop=0;frameshift=0;busco=-,-;symbol="Prss8";name="serine protease 27-like [Xiphophorus maculatus]";qcov=100.00;scov=93.53;-;rep_cov=8.12;pfam=PF00089
chr-14	MCT7	transmembrane protease serine 9-like [Xiphophorus maculatus]	exonerate	gene	7827889	7828767	96.32	+	.	ID=g15578;cds=2;protein=XP_023202438.1;pro_len=163;align=1-163;cover=100.00;pid=96.32;start_c=1;stop_c=1;pre_stop=0;frameshift=0;busco=-,-;symbol="MCT7";name="transmembrane protease serine 9-like [Xiphophorus maculatus]";qcov=100.00;scov=100.00;-;rep_cov=24.85;pfam=PF00089
chr-14	CCNB3	G2/mitotic-specific cyclin-B3 [Xiphophorus couchianus]	exonerate	gene	7858691	7863252	91	-	.	ID=g15580;cds=11;protein=XP_014327024.1;pro_len=431;align=1-431;cover=100.00;pid=97.45;start_c=1;stop_c=1;pre_stop=0;frameshift=0;busco=-,-;symbol="CCNB3";name="G2/mitotic-specific cyclin-B3 [Xiphophorus couchianus]";qcov=100.00;scov=100.00;-;rep_cov=0.00;pfam=PF00134,PF02984
chr-14	-	A-kinase anchor protein 11-like [Xiphophorus couchianus]	exonerate	gene	7870291	7871127	98.56	+	.	ID=g15581;cds=1;protein=XP_023201601.1;pro_len=278;align=1-278;cover=100.00;pid=98.56;start_c=1;stop_c=1;pre_stop=0;frameshift=0;busco=-,-;symbol="-";name="A-kinase anchor protein 11-like [Xiphophorus couchianus]";qcov=100.00;scov=100.00;-;rep_cov=0.00;pfam=-
chr-14	Tnfsf10	tumor necrosis factor ligand superfamily member 10-like [Xiphophorus maculatus]	GeneWise	gene	7879624	7943396	100	+	.	ID=g15582;cds=7;protein=XP_005806474.2;pro_len=337;align=1-337;cover=100.00;pid=99.11;start_c=1;stop_c=1;pre_stop=0;frameshift=0;busco=-,-;symbol="Tnfsf10";name="tumor necrosis factor ligand superfamily member 10-like [Xiphophorus maculatus]";qcov=100.00;scov=100.00;-;rep_cov=7.00;pfam=PF00229
chr-14	Clcn5	H(+)/Cl(-) exchange transporter 5 isoform X1 [Xiphophorus couchianus]	makeup	gene	7967869	7996550	100	-	.	ID=g15583;cds=17;protein=XP_014327020.1;pro_len=841;align=1-841;cover=100.00;pid=98.81;start_c=1;stop_c=1;pre_stop=0;frameshift=0;busco=-,-;symbol="Clcn5";name="H(+)/Cl(-) exchange transporter 5 isoform X1 [Xiphophorus couchianus]";qcov=100.00;scov=100.00;-;rep_cov=0.00;pfam=PF00571,PF00654
chr-14	SHROOM4	protein Shroom4 isoform X1 [Xiphophorus maculatus]	AUGUSTUS	gene	8002088	8069116	100	-	.	ID=g15584;cds=12;%evi=100;start_c=1;stop_c=1;busco=-,-;symbol="SHROOM4";name="protein Shroom4 isoform X1 [Xiphophorus maculatus]";qcov=98.95;scov=98.95;-;rep_cov=2.45;pfam=PF00595,PF08687
chr-14	BMP15	bone morphogenetic protein 15 [Xiphophorus hellerii]	GeneWise	gene	8072992	8075886	100	+	.	ID=g15585;cds=2;protein=XP_005806471.1;pro_len=439;align=1-439;cover=100.00;pid=98.41;start_c=1;stop_c=1;pre_stop=0;frameshift=0;busco=ray,-;symbol="BMP15";name="bone morphogenetic protein 15 [Xiphophorus hellerii]";qcov=100.00;scov=100.00;-;rep_cov=2.35;pfam=PF00019
chr-14	LEAP2	liver-expressed antimicrobial peptide 2-like [Xiphophorus maculatus]	exonerate	gene	8083629	8085585	100	+	.	ID=g15586;cds=3;protein=XP_005806470.1;pro_len=106;align=1-106;cover=100.00;pid=98.11;start_c=1;stop_c=1;pre_stop=0;frameshift=0;busco=-,-;symbol="LEAP2";name="liver-expressed antimicrobial peptide 2-like [Xiphophorus maculatus]";qcov=100.00;scov=100.00;-;rep_cov=0.00;pfam=PF07359
chr-14	PHKA1	phosphorylase b kinase regulatory subunit alpha, skeletal muscle isoform isoform X1 [Xiphophorus couchianus]	exonerate	gene	8098252	8121285	97	-	.	ID=g15587;cds=33;protein=XP_023201515.1;pro_len=1239;align=1-1239;cover=100.00;pid=98.39;start_c=1;stop_c=1;pre_stop=0;frameshift=0;busco=-,-;symbol="PHKA1";name="phosphorylase b kinase regulatory subunit alpha, skeletal muscle isoform isoform X1 [Xiphophorus couchianus]";qcov=100.00;scov=100.00;-;rep_cov=0.59;pfam=PF00723
chr-14	hdac8	histone deacetylase 8 [Xiphophorus maculatus]	AUGUSTUS	gene	8122313	8151455	100	+	.	ID=g15588;cds=11;%evi=100;start_c=1;stop_c=1;busco=-,-;symbol="hdac8";name="histone deacetylase 8 [Xiphophorus maculatus]";qcov=100.00;scov=100.00;-;rep_cov=0.00;pfam=PF00850
chr-14	Cited1	cbp/p300-interacting transactivator 1 [Xiphophorus maculatus]	exonerate	gene	8172646	8173227	100	+	.	ID=g15590;cds=1;protein=XP_005806468.1;pro_len=193;align=1-193;cover=100.00;pid=100.00;start_c=1;stop_c=1;pre_stop=0;frameshift=0;busco=-,-;symbol="Cited1";name="cbp/p300-interacting transactivator 1 [Xiphophorus maculatus]";qcov=100.00;scov=100.00;-;rep_cov=0.00;pfam=PF04487
chr-14	rps4	PREDICTED: 40S ribosomal protein S4, partial [Poecilia reticulata]	exonerate	gene	8180647	8185733	100	+	.	ID=g15591;cds=7;protein=XP_008433376.2;pro_len=290;align=1-290;cover=100.00;pid=98.28;start_c=0;stop_c=1;pre_stop=0;frameshift=0;busco=ray,-;symbol="rps4";name="PREDICTED: 40S ribosomal protein S4, partial [Poecilia reticulata]";qcov=99.66;scov=99.66;-;rep_cov=0.00;pfam=PF00467,PF00900,PF01479,PF08071,PF16121
chr-14	TRIM21	E3 ubiquitin-protein ligase TRIM21-like [Xiphophorus maculatus]	exonerate	gene	8228197	8230224	96.61	-	.	ID=g15592;cds=1;protein=XP_023202379.1;pro_len=678;align=1-678;cover=100.00;pid=96.61;start_c=1;stop_c=1;pre_stop=0;frameshift=0;busco=-,-;symbol="TRIM21";name="E3 ubiquitin-protein ligase TRIM21-like [Xiphophorus maculatus]";qcov=100.00;scov=100.00;-;rep_cov=11.79;pfam=PF00622,PF00643,PF04564,PF13765
chr-14	NHSL2	NHS-like protein 2 isoform X2 [Xiphophorus couchianus]	exonerate	gene	8250506	8316656	100	+	.	ID=g15593;cds=10;protein=XP_023202377.1;pro_len=1302;align=1-1302;cover=100.00;pid=98.16;start_c=1;stop_c=1;pre_stop=0;frameshift=0;busco=-,-;symbol="NHSL2";name="NHS-like protein 2 isoform X2 [Xiphophorus couchianus]";qcov=100.00;scov=100.00;-;rep_cov=4.53;pfam=PF15273
chr-14	ARHGAP6	rho GTPase-activating protein 6-like isoform X1 [Xiphophorus maculatus]	GeneWise	gene	8362826	8389891	91	+	.	ID=g15594;cds=11;protein=XP_023202433.1;pro_len=644;align=1-644;cover=100.00;pid=97.98;start_c=0;stop_c=1;pre_stop=0;frameshift=0;busco=-,-;symbol="ARHGAP6";name="rho GTPase-activating protein 6-like isoform X1 [Xiphophorus maculatus]";qcov=99.69;scov=99.69;-;rep_cov=0.00;pfam=PF00620
chr-14	USP12	ubiquitin carboxyl-terminal hydrolase 12-like [Xiphophorus maculatus]	exonerate	gene	8396082	8415785	100	-	.	ID=g15595;cds=10;protein=XP_023201985.1;pro_len=383;align=1-383;cover=100.00;pid=98.69;start_c=1;stop_c=1;pre_stop=0;frameshift=0;busco=-,-;symbol="USP12";name="ubiquitin carboxyl-terminal hydrolase 12-like [Xiphophorus maculatus]";qcov=100.00;scov=100.00;-;rep_cov=0.00;pfam=PF00443
chr-14	rasl11a	ras-like protein family member 11A [Xiphophorus maculatus]	exonerate	gene	8418460	8426270	100	+	.	ID=g15596;cds=8;protein=XP_008433368.1;pro_len=255;align=1-255;cover=100.00;pid=98.43;start_c=1;stop_c=1;pre_stop=0;frameshift=0;busco=ray,-;symbol="rasl11a";name="ras-like protein family member 11A [Xiphophorus maculatus]";qcov=100.00;scov=100.00;-;rep_cov=0.00;pfam=PF00071
chr-14	GUCY2F	retinal guanylyl cyclase 2-like isoform X1 [Xiphophorus couchianus]	exonerate	gene	8438135	8454156	96	+	.	ID=g15597;cds=24;protein=XP_023201530.1;pro_len=1152;align=1-1152;cover=100.00;pid=98.35;start_c=1;stop_c=1;pre_stop=0;frameshift=0;busco=-,-;symbol="GUCY2F";name="retinal guanylyl cyclase 2-like isoform X1 [Xiphophorus couchianus]";qcov=100.00;scov=100.00;-;rep_cov=0.98;pfam=PF00211,PF01094,PF07701,PF07714
chr-14	irs2-b	insulin receptor substrate 2-B-like [Xiphophorus couchianus]	AUGUSTUS	gene	8469032	8485768	100	+	.	ID=g15598;cds=2;%evi=66.7;start_c=1;stop_c=1;busco=-,-;symbol="irs2-b";name="insulin receptor substrate 2-B-like [Xiphophorus couchianus]";qcov=100.00;scov=100.00;-;rep_cov=0.00;pfam=PF00169,PF02174
chr-14	COL4A5	collagen alpha-5(IV) chain [Xiphophorus couchianus]	AUGUSTUS	gene	8502416	8560079	100	-	.	ID=g15599;cds=49;%evi=97.9;start_c=1;stop_c=1;busco=-,-;symbol="COL4A5";name="collagen alpha-5(IV) chain [Xiphophorus couchianus]";qcov=13.61;scov=13.61;-;rep_cov=0.00;pfam=PF01391,PF01413
chr-14	COL4A6	collagen alpha-6(IV) chain-like isoform X1 [Xiphophorus couchianus]	exonerate	gene	8563129	8682304	87	+	.	ID=g15600;cds=47;protein=XP_023201797.1;pro_len=1714;align=1-1714;cover=100.00;pid=96.73;start_c=1;stop_c=1;pre_stop=0;frameshift=0;busco=-,-;symbol="COL4A6";name="collagen alpha-6(IV) chain-like isoform X1 [Xiphophorus couchianus]";qcov=13.23;scov=13.22;-;rep_cov=1.65;pfam=PF01391,PF01413
chr-14	ankrd46	ankyrin repeat domain-containing protein 46 [Xiphophorus maculatus]	exonerate	gene	8689114	8694957	67	+	.	ID=g15601;cds=3;protein=XP_008433351.1;pro_len=228;align=1-228;cover=100.00;pid=99.12;start_c=1;stop_c=1;pre_stop=0;frameshift=0;busco=-,vert;symbol="ankrd46";name="ankyrin repeat domain-containing protein 46 [Xiphophorus maculatus]";qcov=100.00;scov=100.00;-;rep_cov=0.00;pfam=PF12796
chr-14	-	uncharacterized protein LOC111611135 [Xiphophorus maculatus]	exonerate	gene	8697691	8698680	87.63	-	.	ID=g15602;cds=2;protein=XP_023202579.1;pro_len=299;align=1-299;cover=100.00;pid=87.63;start_c=1;stop_c=1;pre_stop=0;frameshift=0;busco=-,-;symbol="-";name="uncharacterized protein LOC111611135 [Xiphophorus maculatus]";qcov=100.00;scov=100.00;-;rep_cov=0.00;pfam=PF07686
chr-14	-	uncharacterized protein LOC111611135 [Xiphophorus maculatus]	GeneWise	gene	8697691	8698680	100	-	.	ID=g15603;cds=2;protein=XP_023202579.1;pro_len=299;align=1-299;cover=100.00;pid=92.31;start_c=1;stop_c=1;pre_stop=0;frameshift=0;busco=-,-;symbol="-";name="uncharacterized protein LOC111611135 [Xiphophorus maculatus]";qcov=100.00;scov=100.00;-;rep_cov=0.00;pfam=PF07686
chr-14	-	uncharacterized protein LOC114157919 [Xiphophorus couchianus]	GeneWise	gene	8705353	8706353	100	-	.	ID=g15604;cds=2;protein=XP_023202868.1;pro_len=303;align=1-303;cover=100.00;pid=67.99;start_c=1;stop_c=1;pre_stop=0;frameshift=0;busco=-,-;symbol="-";name="uncharacterized protein LOC114157919 [Xiphophorus couchianus]";qcov=100.00;scov=96.76;-;rep_cov=0.00;pfam=PF07686
chr-14	-	uncharacterized protein LOC116733260 [Xiphophorus hellerii]	AUGUSTUS	gene	8707912	8708945	100	-	.	ID=g15605;cds=2;%evi=100;start_c=1;stop_c=1;busco=-,-;symbol="-";name="uncharacterized protein LOC116733260 [Xiphophorus hellerii]";qcov=87.01;scov=100.00;-;rep_cov=0.00;pfam=PF07686
chr-14	BTN1A1	butyrophilin subfamily 1 member A1-like [Xiphophorus maculatus]	exonerate	gene	8711287	8715711	100	+	.	ID=g15606;cds=6;protein=XP_023202865.1;pro_len=416;align=1-416;cover=100.00;pid=95.91;start_c=0;stop_c=1;pre_stop=0;frameshift=0;busco=-,-;symbol="BTN1A1";name="butyrophilin subfamily 1 member A1-like [Xiphophorus maculatus]";qcov=97.65;scov=100.00;-;rep_cov=0.00;pfam=PF00047
chr-14	BTN1A1	butyrophilin subfamily 1 member A1-like [Xiphophorus maculatus]	GeneWise	gene	8718870	8722718	100	+	.	ID=g15607;cds=6;protein=XP_023201498.1;pro_len=415;align=1-415;cover=100.00;pid=93.98;start_c=0;stop_c=1;pre_stop=0;frameshift=0;busco=-,-;symbol="BTN1A1";name="butyrophilin subfamily 1 member A1-like [Xiphophorus maculatus]";qcov=95.70;scov=96.63;-;rep_cov=0.00;pfam=PF00047
chr-14	BTN3A3	butyrophilin subfamily 3 member A2-like [Xiphophorus couchianus]	exonerate	gene	8726015	8732247	100	+	.	ID=g15608;cds=6;protein=XP_023202902.1;pro_len=501;align=1-501;cover=100.00;pid=92.61;start_c=1;stop_c=1;pre_stop=0;frameshift=0;busco=-,-;symbol="BTN3A3";name="butyrophilin subfamily 3 member A2-like [Xiphophorus couchianus]";qcov=100.00;scov=100.00;-;rep_cov=0.00;pfam=PF07686
chr-14	-	high affinity immunoglobulin gamma Fc receptor I-like isoform X2 [Xiphophorus maculatus]	AUGUSTUS	gene	8737159	8740769	100	-	.	ID=g15609;cds=6;%evi=100;start_c=1;stop_c=1;busco=-,-;symbol="-";name="high affinity immunoglobulin gamma Fc receptor I-like isoform X2 [Xiphophorus maculatus]";qcov=100.00;scov=100.00;-;rep_cov=0.00;pfam=-
chr-14	Tmem185a	transmembrane protein 185A isoform X1 [Xiphophorus maculatus]	exonerate	gene	8780213	8785053	100	+	.	ID=g15614;cds=7;protein=XP_005816316.1;pro_len=352;align=1-352;cover=100.00;pid=99.15;start_c=1;stop_c=1;pre_stop=0;frameshift=0;busco=-,-;symbol="Tmem185a";name="transmembrane protein 185A isoform X1 [Xiphophorus maculatus]";qcov=100.00;scov=100.00;-;rep_cov=0.00;pfam=PF10269
chr-14	FCRL5	titin-like isoform X1 [Xiphophorus maculatus]	GeneWise	gene	8917094	8929802	64	-	.	ID=g15617;cds=15;protein=XP_023201681.1;pro_len=924;align=46-924;cover=95.13;pid=89.53;start_c=1;stop_c=1;pre_stop=0;frameshift=0;busco=-,-;symbol="FCRL5";name="titin-like isoform X1 [Xiphophorus maculatus]";qcov=99.44;scov=95.13;-;rep_cov=0.00;pfam=PF13895,PF13927
chr-14	-	leukocyte immunoglobulin-like receptor subfamily B member 3A [Xiphophorus hellerii]	exonerate	gene	9010120	9046658	84.82	-	.	ID=g15622;cds=4;protein=XP_023202573.1;pro_len=303;align=1-297;cover=98.02;pid=86.53;start_c=1;stop_c=1;pre_stop=1;frameshift=0;busco=-,-;symbol="-";name="leukocyte immunoglobulin-like receptor subfamily B member 3A [Xiphophorus hellerii]";qcov=98.34;scov=75.57;-;rep_cov=0.00;pfam=PF13895
chr-14	CD22	B-cell receptor CD22-like isoform X3 [Xiphophorus hellerii]	exonerate	gene	9016886	9027472	62	-	.	ID=g15623;cds=14;protein=XP_023202445.1;pro_len=600;align=1-600;cover=100.00;pid=90.00;start_c=1;stop_c=0;pre_stop=0;frameshift=0;busco=-,-;symbol="CD22";name="B-cell receptor CD22-like isoform X3 [Xiphophorus hellerii]";qcov=96.63;scov=70.19;-;rep_cov=0.00;pfam=PF13895,PF13927
chr-14	-	uncharacterized protein LOC116735723 [Xiphophorus hellerii]	AUGUSTUS	gene	9033302	9034593	100	+	.	ID=g15624;cds=2;%evi=100;start_c=1;stop_c=1;busco=-,-;symbol="-";name="uncharacterized protein LOC116735723 [Xiphophorus hellerii]";qcov=100.00;scov=88.35;-;rep_cov=3.84;pfam=-
chr-14	-	uncharacterized protein LOC116711515 [Xiphophorus hellerii]	exonerate	gene	9034477	9035683	85.85	+	.	ID=g15625;cds=2;protein=XP_036007241.1;pro_len=212;align=1-212;cover=100.00;pid=85.85;start_c=1;stop_c=1;pre_stop=1;frameshift=0;busco=-,-;symbol="-";name="uncharacterized protein LOC116711515 [Xiphophorus hellerii]";qcov=100.00;scov=100.00;-;rep_cov=0.00;pfam=-
chr-14	-	uncharacterized protein LOC111611056 [Xiphophorus maculatus]	exonerate	gene	9044711	9053641	59.9	-	.	ID=g15627;cds=5;protein=XP_023202441.1;pro_len=581;align=30-449;cover=72.29;pid=82.86;start_c=0;stop_c=1;pre_stop=1;frameshift=0;busco=-,-;symbol="-";name="uncharacterized protein LOC111611056 [Xiphophorus maculatus]";qcov=98.82;scov=33.49;-;rep_cov=0.00;pfam=PF13895
chr-14	Fcgr2	leukocyte immunoglobulin-like receptor subfamily B member 3-like [Xiphophorus hellerii]	exonerate	gene	9051132	9171469	59.73	-	.	ID=g15628;cds=3;protein=XP_023202573.1;pro_len=303;align=16-297;cover=93.07;pid=64.18;start_c=0;stop_c=1;pre_stop=1;frameshift=0;busco=-,-;symbol="Fcgr2";name="leukocyte immunoglobulin-like receptor subfamily B member 3-like [Xiphophorus hellerii]";qcov=95.10;scov=39.88;-;rep_cov=0.00;pfam=PF13895
chr-14	Fcer1a	uncharacterized protein LOC114157042 [Xiphophorus couchianus]	GeneWise	gene	9067408	9071751	78	+	.	ID=g15630;cds=10;protein=XP_023202559.1;pro_len=429;align=1-429;cover=100.00;pid=94.87;start_c=1;stop_c=1;pre_stop=0;frameshift=0;busco=-,-;symbol="Fcer1a";name="uncharacterized protein LOC114157042 [Xiphophorus couchianus]";qcov=100.00;scov=100.00;-;rep_cov=7.53;pfam=-
chr-14	-	TSC22 domain family protein 4-like isoform X1 [Xiphophorus maculatus]	exonerate	gene	9073362	9074823	100	+	.	ID=g15631;cds=3;protein=XP_023202575.1;pro_len=223;align=1-223;cover=100.00;pid=99.10;start_c=1;stop_c=1;pre_stop=0;frameshift=0;busco=-,-;symbol="-";name="TSC22 domain family protein 4-like isoform X1 [Xiphophorus maculatus]";qcov=100.00;scov=100.00;-;rep_cov=0.00;pfam=PF01166
chr-14	Pik3ca	phosphatidylinositol 4,5-bisphosphate 3-kinase catalytic subunit alpha isoform-like [Xiphophorus maculatus]	GeneWise	gene	9080249	9093920	93	+	.	ID=g15632;cds=26;protein=XP_005811608.1;pro_len=1070;align=1-1070;cover=100.00;pid=98.79;start_c=1;stop_c=1;pre_stop=0;frameshift=0;busco=-,-;symbol="Pik3ca";name="phosphatidylinositol 4,5-bisphosphate 3-kinase catalytic subunit alpha isoform-like [Xiphophorus maculatus]";qcov=100.00;scov=100.00;-;rep_cov=0.00;pfam=PF00454,PF00613,PF00792,PF00794,PF02192
chr-14	-	basement membrane-specific heparan sulfate proteoglycan core protein-like [Xiphophorus hellerii]	exonerate	gene	9126270	9205067	57.89	-	.	ID=g15635;cds=4;protein=XP_036002899.1;pro_len=399;align=38-380;cover=85.96;pid=67.35;start_c=0;stop_c=1;pre_stop=0;frameshift=0;busco=-,-;symbol="-";name="basement membrane-specific heparan sulfate proteoglycan core protein-like [Xiphophorus hellerii]";qcov=93.09;scov=29.72;-;rep_cov=0.00;pfam=PF13895
chr-14	Fcgr3	basement membrane-specific heparan sulfate proteoglycan core protein-like [Xiphophorus maculatus]	exonerate	gene	9146744	9203223	90	-	.	ID=g15637;cds=11;protein=XP_008433398.2;pro_len=341;align=6-305;cover=87.98;pid=63.00;start_c=0;stop_c=0;pre_stop=0;frameshift=0;busco=-,-;symbol="Fcgr3";name="basement membrane-specific heparan sulfate proteoglycan core protein-like [Xiphophorus maculatus]";qcov=100.00;scov=35.12;-;rep_cov=0.00;pfam=PF13927
chr-14	-	basement membrane-specific heparan sulfate proteoglycan core protein-like isoform X1 [Xiphophorus couchianus]	GeneWise	gene	9196367	9206573	69	-	.	ID=g15639;cds=14;protein=XP_036002202.1;pro_len=456;align=47-314;cover=58.77;pid=55.60;start_c=0;stop_c=0;pre_stop=0;frameshift=0;busco=-,-;symbol="-";name="basement membrane-specific heparan sulfate proteoglycan core protein-like isoform X1 [Xiphophorus couchianus]";qcov=92.82;scov=52.65;-;rep_cov=0.00;pfam=PF13895,PF13927
chr-14	-	uncharacterized protein LOC114157044 [Xiphophorus couchianus]	exonerate	gene	9241582	9244969	100	-	.	ID=g15640;cds=5;protein=XP_023201647.1;pro_len=378;align=1-378;cover=100.00;pid=95.24;start_c=1;stop_c=1;pre_stop=0;frameshift=0;busco=-,-;symbol="-";name="uncharacterized protein LOC114157044 [Xiphophorus couchianus]";qcov=100.00;scov=100.00;-;rep_cov=2.43;pfam=-
chr-14	KCNJ10	ATP-sensitive inward rectifier potassium channel 10-like [Xiphophorus maculatus]	exonerate	gene	9248781	9256991	80	-	.	ID=g15641;cds=5;protein=XP_023201605.1;pro_len=435;align=1-435;cover=100.00;pid=97.93;start_c=1;stop_c=1;pre_stop=0;frameshift=0;busco=-,-;symbol="KCNJ10";name="ATP-sensitive inward rectifier potassium channel 10-like [Xiphophorus maculatus]";qcov=100.00;scov=100.00;-;rep_cov=0.00;pfam=PF01007
chr-14	PNP	purine nucleoside phosphorylase-like [Xiphophorus hellerii]	exonerate	gene	9292624	9294751	100	+	.	ID=g15643;cds=6;protein=XP_008426116.1;pro_len=293;align=1-293;cover=100.00;pid=96.25;start_c=1;stop_c=1;pre_stop=0;frameshift=0;busco=-,-;symbol="PNP";name="purine nucleoside phosphorylase-like [Xiphophorus hellerii]";qcov=100.00;scov=100.00;-;rep_cov=0.00;pfam=PF01048
chr-14	CAPN1	calpain-1 catalytic subunit-like [Xiphophorus maculatus]	exonerate	gene	9299420	9323767	86	-	.	ID=g15644;cds=20;protein=XP_005811606.1;pro_len=706;align=1-706;cover=100.00;pid=97.73;start_c=1;stop_c=1;pre_stop=0;frameshift=0;busco=-,-;symbol="CAPN1";name="calpain-1 catalytic subunit-like [Xiphophorus maculatus]";qcov=100.00;scov=100.00;-;rep_cov=0.00;pfam=PF00648,PF01067,PF13202,PF13833
chr-14	SF3B2	PREDICTED: splicing factor 3B subunit 2 [Poecilia mexicana]	exonerate	gene	9330114	9341614	100	+	.	ID=g15645;cds=21;protein=XP_005811605.1;pro_len=860;align=1-860;cover=100.00;pid=98.37;start_c=1;stop_c=1;pre_stop=0;frameshift=0;busco=ray,-;symbol="SF3B2";name="PREDICTED: splicing factor 3B subunit 2 [Poecilia mexicana]";qcov=100.00;scov=100.00;-;rep_cov=6.60;pfam=PF02037,PF04037,PF04046
chr-14	PACS1	phosphofurin acidic cluster sorting protein 1 [Xiphophorus maculatus]	GeneWise	gene	9345141	9407229	96	+	.	ID=g15646;cds=23;protein=XP_023201969.1;pro_len=905;align=1-905;cover=100.00;pid=98.45;start_c=1;stop_c=1;pre_stop=0;frameshift=0;busco=-,-;symbol="PACS1";name="phosphofurin acidic cluster sorting protein 1 [Xiphophorus maculatus]";qcov=100.00;scov=100.00;-;rep_cov=0.00;pfam=PF10254
chr-14	GAL3ST3	galactose-3-O-sulfotransferase 3 [Xiphophorus hellerii]	exonerate	gene	9379497	9541662	60.65	+	.	ID=g15647;cds=2;protein=XP_015801897.1;pro_len=437;align=53-430;cover=86.50;pid=70.11;start_c=0;stop_c=1;pre_stop=0;frameshift=0;busco=-,-;symbol="GAL3ST3";name="galactose-3-O-sulfotransferase 3 [Xiphophorus hellerii]";qcov=92.36;scov=71.48;-;rep_cov=6.43;pfam=PF06990
chr-14	KLC2	PREDICTED: kinesin light chain 1-like [Cyprinodon variegatus]	exonerate	gene	9419081	9419758	54.05	+	.	ID=g15648;cds=2;protein=NP_001017813.1;pro_len=185;align=1-155;cover=83.78;pid=64.52;start_c=1;stop_c=1;pre_stop=0;frameshift=0;busco=-,-;symbol="KLC2";name="PREDICTED: kinesin light chain 1-like [Cyprinodon variegatus]";qcov=99.51;scov=91.78;-;rep_cov=0.00;pfam=-
chr-14	KLC2	kinesin light chain 2 isoform X2 [Xiphophorus hellerii]	exonerate	gene	9419081	9426902	92	+	.	ID=g15649;cds=13;protein=XP_023202397.1;pro_len=628;align=1-628;cover=100.00;pid=98.41;start_c=1;stop_c=1;pre_stop=0;frameshift=0;busco=-,-;symbol="KLC2";name="kinesin light chain 2 isoform X2 [Xiphophorus hellerii]";qcov=100.00;scov=100.00;-;rep_cov=0.00;pfam=PF13424
chr-14	PRKD3	serine/threonine-protein kinase D3-like [Xiphophorus maculatus]	exonerate	gene	9430104	9446130	88	+	.	ID=g15650;cds=17;protein=XP_023202394.1;pro_len=853;align=1-853;cover=100.00;pid=97.89;start_c=1;stop_c=1;pre_stop=0;frameshift=0;busco=-,-;symbol="PRKD3";name="serine/threonine-protein kinase D3-like [Xiphophorus maculatus]";qcov=100.00;scov=100.00;-;rep_cov=0.04;pfam=PF00069,PF00130,PF00169
chr-14	ACTN3	alpha-actinin-3 [Xiphophorus couchianus]	exonerate	gene	9447488	9476689	100	-	.	ID=g15651;cds=21;protein=XP_005811603.1;pro_len=897;align=1-897;cover=100.00;pid=98.89;start_c=1;stop_c=1;pre_stop=0;frameshift=0;busco=ray,-;symbol="ACTN3";name="alpha-actinin-3 [Xiphophorus couchianus]";qcov=100.00;scov=100.00;-;rep_cov=0.00;pfam=PF00307,PF00435,PF08726
chr-14	RBM4B	RNA-binding protein 4B-like [Xiphophorus maculatus]	exonerate	gene	9485136	9488393	67	-	.	ID=g15652;cds=3;protein=XP_005811602.1;pro_len=563;align=1-563;cover=100.00;pid=99.11;start_c=1;stop_c=1;pre_stop=0;frameshift=0;busco=-,-;symbol="RBM4B";name="RNA-binding protein 4B-like [Xiphophorus maculatus]";qcov=100.00;scov=100.00;-;rep_cov=2.84;pfam=PF00076
chr-14	Ccs	copper chaperone for superoxide dismutase [Xiphophorus hellerii]	makeup	gene	9493455	9499986	100	-	.	ID=g15653;cds=8;protein=XP_008426122.1;pro_len=307;align=1-307;cover=100.00;pid=92.51;start_c=1;stop_c=1;pre_stop=0;frameshift=0;busco=ray,-;symbol="Ccs";name="copper chaperone for superoxide dismutase [Xiphophorus hellerii]";qcov=100.00;scov=100.00;-;rep_cov=0.00;pfam=PF00080,PF00403
chr-14	GAL3ST3	galactose-3-O-sulfotransferase 3 [Xiphophorus hellerii]	AUGUSTUS	gene	9510565	9541662	100	+	.	ID=g15654;cds=4;%evi=100;start_c=1;stop_c=1;busco=-,-;symbol="GAL3ST3";name="galactose-3-O-sulfotransferase 3 [Xiphophorus hellerii]";qcov=100.00;scov=100.00;-;rep_cov=3.73;pfam=PF06990
chr-14	RIN2	ras and Rab interactor 2-like [Xiphophorus couchianus]	GeneWise	gene	9598856	9615672	91	+	.	ID=g15655;cds=11;protein=XP_014327314.1;pro_len=787;align=1-787;cover=100.00;pid=98.48;start_c=1;stop_c=1;pre_stop=0;frameshift=0;busco=-,-;symbol="RIN2";name="ras and Rab interactor 2-like [Xiphophorus couchianus]";qcov=100.00;scov=100.00;-;rep_cov=2.71;pfam=PF02204
chr-14	ACTR2	actin-related protein 2-like [Xiphophorus maculatus]	GeneWise	gene	9619985	9627005	100	-	.	ID=g15656;cds=9;protein=XP_023201763.1;pro_len=394;align=1-394;cover=100.00;pid=99.49;start_c=1;stop_c=1;pre_stop=0;frameshift=0;busco=-,-;symbol="ACTR2";name="actin-related protein 2-like [Xiphophorus maculatus]";qcov=100.00;scov=100.00;-;rep_cov=0.00;pfam=PF00022
chr-14	SIX3	homeobox protein SIX6-like [Xiphophorus maculatus]	exonerate	gene	9630601	9632836	100	-	.	ID=g15657;cds=3;protein=XP_005816930.1;pro_len=260;align=1-260;cover=100.00;pid=99.62;start_c=1;stop_c=1;pre_stop=0;frameshift=0;busco=-,-;symbol="SIX3";name="homeobox protein SIX6-like [Xiphophorus maculatus]";qcov=100.00;scov=100.00;-;rep_cov=0.00;pfam=PF00046,PF16878
chr-14	b4gat1	beta-1,4-glucuronyltransferase 1 [Xiphophorus hellerii]	exonerate	gene	9646170	9648686	100	-	.	ID=g15658;cds=2;protein=XP_005815512.1;pro_len=431;align=1-431;cover=100.00;pid=98.61;start_c=1;stop_c=1;pre_stop=0;frameshift=0;busco=ray,-;symbol="b4gat1";name="beta-1,4-glucuronyltransferase 1 [Xiphophorus hellerii]";qcov=100.00;scov=100.00;-;rep_cov=0.00;pfam=PF13896
chr-14	PFDN2	prefoldin subunit 2 [Xiphophorus maculatus]	exonerate	gene	9650931	9652777	100	-	.	ID=g15659;cds=4;protein=XP_014330583.1;pro_len=162;align=1-162;cover=100.00;pid=99.38;start_c=1;stop_c=1;pre_stop=0;frameshift=0;busco=-,-;symbol="PFDN2";name="prefoldin subunit 2 [Xiphophorus maculatus]";qcov=80.86;scov=80.86;-;rep_cov=0.00;pfam=PF01920
chr-14	NIT1	deaminated glutathione amidase isoform X1 [Xiphophorus couchianus]	makeup	gene	9653282	9655339	100	+	.	ID=g15660;cds=6;protein=XP_023201660.1;pro_len=318;align=1-318;cover=100.00;pid=97.48;start_c=1;stop_c=1;pre_stop=0;frameshift=0;busco=ray,-;symbol="NIT1";name="deaminated glutathione amidase isoform X1 [Xiphophorus couchianus]";qcov=100.00;scov=100.00;-;rep_cov=0.00;pfam=PF00795
chr-14	Clcn3	H(+)/Cl(-) exchange transporter 3 isoform X1 [Xiphophorus maculatus]	GeneWise	gene	9707833	9738127	79	+	.	ID=g15661;cds=14;protein=XP_023201628.1;pro_len=880;align=1-880;cover=100.00;pid=99.20;start_c=1;stop_c=1;pre_stop=0;frameshift=0;busco=ray,-;symbol="Clcn3";name="H(+)/Cl(-) exchange transporter 3 isoform X1 [Xiphophorus maculatus]";qcov=100.00;scov=100.00;-;rep_cov=1.97;pfam=PF00571,PF00654
chr-14	MFAP3L	microfibrillar-associated protein 3-like [Xiphophorus maculatus]	exonerate	gene	9749089	9749850	56.48	-	.	ID=g15662;cds=2;protein=NP_001128509.1;pro_len=216;align=1-173;cover=80.09;pid=70.52;start_c=1;stop_c=1;pre_stop=0;frameshift=0;busco=-,-;symbol="MFAP3L";name="microfibrillar-associated protein 3-like [Xiphophorus maculatus]";qcov=100.00;scov=58.29;-;rep_cov=6.83;pfam=-
chr-14	AADAT	kynurenine/alpha-aminoadipate aminotransferase, mitochondrial isoform X1 [Xiphophorus couchianus]	GeneWise	gene	9833846	9841819	86	-	.	ID=g15666;cds=13;protein=XP_005807295.1;pro_len=425;align=1-425;cover=100.00;pid=98.12;start_c=1;stop_c=1;pre_stop=0;frameshift=0;busco=ray,-;symbol="AADAT";name="kynurenine/alpha-aminoadipate aminotransferase, mitochondrial isoform X1 [Xiphophorus couchianus]";qcov=100.00;scov=100.00;-;rep_cov=0.00;pfam=PF00155
chr-14	Ino80b	INO80 complex subunit B isoform X1 [Xiphophorus couchianus]	GeneWise	gene	9842835	9845883	100	+	.	ID=g15667;cds=5;protein=XP_005807294.1;pro_len=339;align=1-339;cover=100.00;pid=97.05;start_c=1;stop_c=1;pre_stop=0;frameshift=0;busco=ray,-;symbol="Ino80b";name="INO80 complex subunit B isoform X1 [Xiphophorus couchianus]";qcov=100.00;scov=100.00;-;rep_cov=11.64;pfam=PF04438,PF04795
chr-14	intu	protein inturned isoform X1 [Xiphophorus couchianus]	exonerate	gene	9846730	9947201	100	-	.	ID=g15668;cds=17;protein=XP_014327316.1;pro_len=962;align=1-962;cover=100.00;pid=98.65;start_c=1;stop_c=1;pre_stop=0;frameshift=0;busco=ray,-;symbol="intu";name="protein inturned isoform X1 [Xiphophorus couchianus]";qcov=100.00;scov=100.00;-;rep_cov=0.00;pfam=-
chr-14	trmt10b	tRNA methyltransferase 10 homolog B [Xiphophorus couchianus]	GeneWise	gene	9951362	9954957	57	+	.	ID=g15669;cds=7;protein=XP_014327309.2;pro_len=333;align=1-333;cover=100.00;pid=97.00;start_c=0;stop_c=1;pre_stop=0;frameshift=0;busco=-,vert;symbol="trmt10b";name="tRNA methyltransferase 10 homolog B [Xiphophorus couchianus]";qcov=100.00;scov=100.00;-;rep_cov=0.00;pfam=PF01746
chr-14	Cxcl1	permeability factor 2-like [Xiphophorus couchianus]	GeneWise	gene	9956947	9959660	100	-	.	ID=g15670;cds=3;protein=XP_005807293.1;pro_len=104;align=1-104;cover=100.00;pid=96.15;start_c=1;stop_c=1;pre_stop=0;frameshift=0;busco=-,-;symbol="Cxcl1";name="permeability factor 2-like [Xiphophorus couchianus]";qcov=100.00;scov=100.00;-;rep_cov=0.00;pfam=PF00048
chr-14	Cxcl3	interleukin-8-like [Xiphophorus hellerii]	AUGUSTUS	gene	9966365	9967352	100	-	.	ID=g15671;cds=4;%evi=100;start_c=1;stop_c=1;busco=-,-;symbol="Cxcl3";name="interleukin-8-like [Xiphophorus hellerii]";qcov=47.18;scov=60.53;-;rep_cov=0.00;pfam=PF00048
chr-14	-	permeability factor 2-like isoform X2 [Xiphophorus couchianus]	GeneWise	gene	9971545	9972408	100	-	.	ID=g15672;cds=4;protein=XP_023202437.1;pro_len=116;align=1-116;cover=100.00;pid=84.48;start_c=1;stop_c=1;pre_stop=1;frameshift=0;busco=-,-;symbol="-";name="permeability factor 2-like isoform X2 [Xiphophorus couchianus]";qcov=74.56;scov=81.73;-;rep_cov=20.69;pfam=PF00048
chr-14	Cxcl9	C-X-C motif chemokine 9-like [Xiphophorus couchianus]	GeneWise	gene	9984882	9985651	100	-	.	ID=g15674;cds=4;protein=XP_014327307.2;pro_len=129;align=1-129;cover=100.00;pid=78.29;start_c=1;stop_c=1;pre_stop=0;frameshift=0;busco=-,-;symbol="Cxcl9";name="C-X-C motif chemokine 9-like [Xiphophorus couchianus]";qcov=76.67;scov=73.60;-;rep_cov=16.80;pfam=PF00048
chr-14	PARP14	poly [ADP-ribose] polymerase 14-like [Xiphophorus maculatus]	exonerate	gene	9995964	9999818	67	+	.	ID=g15675;cds=5;protein=XP_023201623.1;pro_len=683;align=1-683;cover=100.00;pid=97.36;start_c=1;stop_c=1;pre_stop=0;frameshift=0;busco=-,-;symbol="PARP14";name="poly [ADP-ribose] polymerase 14-like [Xiphophorus maculatus]";qcov=100.00;scov=100.00;-;rep_cov=0.00;pfam=PF00644
chr-14	-	protein mono-ADP-ribosyltransferase PARP14-like [Xiphophorus couchianus]	GeneWise	gene	9995964	9997573	55.43	+	.	ID=g15676;cds=2;protein=XP_011485922.1;pro_len=433;align=1-433;cover=100.00;pid=55.43;start_c=1;stop_c=1;pre_stop=0;frameshift=0;busco=-,-;symbol="-";name="protein mono-ADP-ribosyltransferase PARP14-like [Xiphophorus couchianus]";qcov=94.95;scov=72.02;-;rep_cov=0.00;pfam=-
chr-14	Parp14	protein mono-ADP-ribosyltransferase PARP14-like isoform X1 [Xiphophorus hellerii]	exonerate	gene	10001772	10011019	100	+	.	ID=g15677;cds=14;protein=XP_023202320.1;pro_len=1372;align=1-1372;cover=100.00;pid=96.87;start_c=1;stop_c=1;pre_stop=0;frameshift=0;busco=-,-;symbol="Parp14";name="protein mono-ADP-ribosyltransferase PARP14-like isoform X1 [Xiphophorus hellerii]";qcov=100.00;scov=100.00;-;rep_cov=0.00;pfam=PF00644,PF01661
chr-14	F13a1	coagulation factor XIII A chain-like isoform X1 [Xiphophorus couchianus]	GeneWise	gene	10015373	10023531	86	-	.	ID=g15678;cds=14;protein=XP_005807320.1;pro_len=742;align=1-742;cover=100.00;pid=98.11;start_c=1;stop_c=1;pre_stop=0;frameshift=0;busco=-,-;symbol="F13a1";name="coagulation factor XIII A chain-like isoform X1 [Xiphophorus couchianus]";qcov=100.00;scov=100.00;-;rep_cov=0.00;pfam=PF00868,PF00927,PF01841
chr-14	GIMAP8	trichohyalin-like isoform X2 [Xiphophorus couchianus]	AUGUSTUS	gene	10041018	10049292	100	+	.	ID=g15679;cds=3;%evi=100;start_c=1;stop_c=1;busco=-,-;symbol="GIMAP8";name="trichohyalin-like isoform X2 [Xiphophorus couchianus]";qcov=100.00;scov=100.00;-;rep_cov=1.64;pfam=PF04548
chr-14	ANKRD53	ankyrin repeat domain-containing protein 53 [Xiphophorus couchianus]	AUGUSTUS	gene	10079812	10083259	100	+	.	ID=g15681;cds=6;%evi=100;start_c=1;stop_c=1;busco=-,-;symbol="ANKRD53";name="ankyrin repeat domain-containing protein 53 [Xiphophorus couchianus]";qcov=100.00;scov=100.00;-;rep_cov=0.00;pfam=PF13857
chr-14	TEX261	protein TEX261 [Xiphophorus couchianus]	GeneWise	gene	10087827	10091115	100	-	.	ID=g15682;cds=6;protein=XP_005807291.1;pro_len=196;align=1-196;cover=100.00;pid=97.96;start_c=1;stop_c=1;pre_stop=0;frameshift=0;busco=ray,-;symbol="TEX261";name="protein TEX261 [Xiphophorus couchianus]";qcov=100.00;scov=100.00;-;rep_cov=0.00;pfam=PF04148
chr-14	shtn1	shootin-1-like isoform X3 [Xiphophorus couchianus]	exonerate	gene	10093280	10111126	100	-	.	ID=g15683;cds=18;protein=XP_023202613.1;pro_len=655;align=1-655;cover=100.00;pid=96.18;start_c=1;stop_c=1;pre_stop=0;frameshift=0;busco=-,-;symbol="shtn1";name="shootin-1-like isoform X3 [Xiphophorus couchianus]";qcov=100.00;scov=100.00;-;rep_cov=3.28;pfam=-
chr-14	vax2	ventral anterior homeobox 2 [Xiphophorus maculatus]	GeneWise	gene	10146291	10170975	100	-	.	ID=g15684;cds=3;protein=XP_005807290.2;pro_len=304;align=1-304;cover=100.00;pid=99.67;start_c=1;stop_c=1;pre_stop=0;frameshift=0;busco=-,-;symbol="vax2";name="ventral anterior homeobox 2 [Xiphophorus maculatus]";qcov=100.00;scov=100.00;-;rep_cov=0.00;pfam=PF00046
chr-14	c20orf27	UPF0687 protein C20orf27 homolog [Xiphophorus hellerii]	exonerate	gene	10182085	10198345	60	-	.	ID=g15685;cds=4;protein=XP_008426179.1;pro_len=174;align=8-174;cover=95.98;pid=98.20;start_c=0;stop_c=1;pre_stop=0;frameshift=0;busco=-,-;symbol="c20orf27";name="UPF0687 protein C20orf27 homolog [Xiphophorus hellerii]";qcov=100.00;scov=95.98;-;rep_cov=0.00;pfam=PF15006
chr-14	Gba2	non-lysosomal glucosylceramidase [Xiphophorus couchianus]	exonerate	gene	10215575	10231804	94	-	.	ID=g15686;cds=17;protein=XP_005807289.1;pro_len=860;align=1-860;cover=100.00;pid=98.02;start_c=1;stop_c=1;pre_stop=0;frameshift=0;busco=ray,vert;symbol="Gba2";name="non-lysosomal glucosylceramidase [Xiphophorus couchianus]";qcov=100.00;scov=100.00;-;rep_cov=0.00;pfam=PF04685,PF12215
chr-14	RGP1	RAB6A-GEF complex partner protein 2 [Xiphophorus maculatus]	exonerate	gene	10234504	10239720	100	+	.	ID=g15687;cds=8;protein=XP_005807288.1;pro_len=386;align=1-386;cover=100.00;pid=98.45;start_c=1;stop_c=1;pre_stop=0;frameshift=0;busco=ray,vert;symbol="RGP1";name="RAB6A-GEF complex partner protein 2 [Xiphophorus maculatus]";qcov=100.00;scov=100.00;-;rep_cov=0.00;pfam=PF08737
chr-14	MSMP	LOW QUALITY PROTEIN: prostate-associated microseminoprotein [Xiphophorus maculatus]	exonerate	gene	10240511	10242535	98.08	-	.	ID=g15688;cds=3;protein=XP_005807317.2;pro_len=156;align=1-156;cover=100.00;pid=98.08;start_c=1;stop_c=1;pre_stop=0;frameshift=1;busco=-,-;symbol="MSMP";name="LOW QUALITY PROTEIN: prostate-associated microseminoprotein [Xiphophorus maculatus]";qcov=100.00;scov=100.00;-;rep_cov=0.00;pfam=PF05825
chr-14	PIK3C3	phosphatidylinositol 3-kinase catalytic subunit type 3 isoform X1 [Xiphophorus maculatus]	exonerate	gene	10248407	10264475	96	+	.	ID=g15689;cds=25;protein=XP_023202372.1;pro_len=891;align=1-891;cover=100.00;pid=98.65;start_c=1;stop_c=1;pre_stop=0;frameshift=0;busco=-,vert;symbol="PIK3C3";name="phosphatidylinositol 3-kinase catalytic subunit type 3 isoform X1 [Xiphophorus maculatus]";qcov=100.00;scov=100.00;-;rep_cov=1.31;pfam=PF00454,PF00613,PF00792
chr-14	-	uncharacterized protein LOC114157857 [Xiphophorus couchianus]	GeneWise	gene	10268706	10271951	83	-	.	ID=g15690;cds=7;protein=XP_023202448.1;pro_len=387;align=1-387;cover=100.00;pid=97.16;start_c=1;stop_c=1;pre_stop=0;frameshift=0;busco=-,-;symbol="-";name="uncharacterized protein LOC114157857 [Xiphophorus couchianus]";qcov=100.00;scov=100.00;-;rep_cov=0.00;pfam=PF01108,PF09294
chr-14	Tesk1	dual specificity testis-specific protein kinase 1 [Xiphophorus maculatus]	exonerate	gene	10274392	10301548	90	-	.	ID=g15691;cds=10;protein=XP_014327312.1;pro_len=678;align=1-678;cover=100.00;pid=99.12;start_c=1;stop_c=1;pre_stop=0;frameshift=0;busco=-,-;symbol="Tesk1";name="dual specificity testis-specific protein kinase 1 [Xiphophorus maculatus]";qcov=100.00;scov=100.00;-;rep_cov=0.00;pfam=PF07714
chr-14	faah2a	fatty-acid amide hydrolase 2 [Xiphophorus hellerii]	exonerate	gene	10313337	10322746	100	+	.	ID=g15692;cds=11;protein=XP_005807286.1;pro_len=527;align=1-527;cover=100.00;pid=97.72;start_c=1;stop_c=1;pre_stop=0;frameshift=0;busco=-,-;symbol="faah2a";name="fatty-acid amide hydrolase 2 [Xiphophorus hellerii]";qcov=100.00;scov=100.00;-;rep_cov=0.00;pfam=PF01425
chr-14	NELFA	negative elongation factor A [Xiphophorus couchianus]	exonerate	gene	10327056	10332638	100	-	.	ID=g15693;cds=11;protein=XP_005807285.1;pro_len=547;align=1-547;cover=100.00;pid=98.17;start_c=1;stop_c=1;pre_stop=0;frameshift=0;busco=ray,-;symbol="NELFA";name="negative elongation factor A [Xiphophorus couchianus]";qcov=100.00;scov=100.00;-;rep_cov=0.00;pfam=-
chr-14	nat8l	N-acetylaspartate synthetase [Xiphophorus maculatus]	exonerate	gene	10346081	10360161	100	+	.	ID=g15694;cds=3;protein=XP_023202357.1;pro_len=280;align=1-280;cover=100.00;pid=99.29;start_c=1;stop_c=1;pre_stop=0;frameshift=0;busco=-,-;symbol="nat8l";name="N-acetylaspartate synthetase [Xiphophorus maculatus]";qcov=100.00;scov=100.00;-;rep_cov=1.07;pfam=PF00583
chr-14	Poln	PREDICTED: DNA polymerase nu isoform X1 [Poecilia mexicana]	GeneWise	gene	10371805	10417758	89	-	.	ID=g15695;cds=27;protein=XP_008426200.1;pro_len=1294;align=1-1294;cover=100.00;pid=88.49;start_c=1;stop_c=1;pre_stop=0;frameshift=1;busco=-,-;symbol="Poln";name="PREDICTED: DNA polymerase nu isoform X1 [Poecilia mexicana]";qcov=100.00;scov=100.00;-;rep_cov=0.08;pfam=PF00476
chr-14	HAUS3	HAUS augmin-like complex subunit 3 isoform X1 [Xiphophorus hellerii]	exonerate	gene	10418212	10422254	80	-	.	ID=g15696;cds=5;protein=XP_014327317.2;pro_len=659;align=1-659;cover=100.00;pid=98.48;start_c=1;stop_c=1;pre_stop=0;frameshift=0;busco=-,-;symbol="HAUS3";name="HAUS augmin-like complex subunit 3 isoform X1 [Xiphophorus hellerii]";qcov=100.00;scov=100.00;-;rep_cov=0.00;pfam=PF14932
chr-14	Ptgr1	prostaglandin reductase 1 [Xiphophorus maculatus]	GeneWise	gene	10423708	10428881	63	+	.	ID=g15697;cds=7;protein=XP_005807282.1;pro_len=329;align=1-329;cover=100.00;pid=94.83;start_c=1;stop_c=1;pre_stop=0;frameshift=1;busco=-,-;symbol="Ptgr1";name="prostaglandin reductase 1 [Xiphophorus maculatus]";qcov=100.00;scov=100.00;-;rep_cov=0.00;pfam=PF00107,PF16884
chr-14	Ptgr1	prostaglandin reductase 1-like [Xiphophorus couchianus]	exonerate	gene	10432187	10439562	88	+	.	ID=g15698;cds=8;protein=XP_005807314.1;pro_len=329;align=1-329;cover=100.00;pid=98.18;start_c=1;stop_c=1;pre_stop=0;frameshift=0;busco=-,-;symbol="Ptgr1";name="prostaglandin reductase 1-like [Xiphophorus couchianus]";qcov=100.00;scov=100.00;-;rep_cov=0.00;pfam=PF00107,PF16884
chr-14	txn	thioredoxin-like [Xiphophorus couchianus]	AUGUSTUS	gene	10442118	10445468	100	+	.	ID=g15699;cds=5;%evi=88.9;start_c=1;stop_c=1;busco=-,-;symbol="txn";name="thioredoxin-like [Xiphophorus couchianus]";qcov=100.00;scov=100.00;-;rep_cov=0.00;pfam=PF00085
chr-14	txn	thioredoxin-like [Xiphophorus couchianus]	GeneWise	gene	10448594	10449624	72.22	+	.	ID=g15700;cds=3;protein=XP_005807281.1;pro_len=108;align=9-88;cover=74.07;pid=97.50;start_c=0;stop_c=1;pre_stop=0;frameshift=0;busco=-,-;symbol="txn";name="thioredoxin-like [Xiphophorus couchianus]";qcov=94.12;scov=74.07;-;rep_cov=0.00;pfam=PF00085
chr-14	Svep1	sushi, von Willebrand factor type A, EGF and pentraxin domain-containing protein 1 isoform X1 [Xiphophorus couchianus]	exonerate	gene	10460048	10560230	96	-	.	ID=g15701;cds=49;protein=XP_023201705.1;pro_len=3653;align=1-3653;cover=100.00;pid=97.84;start_c=1;stop_c=1;pre_stop=0;frameshift=1;busco=-,-;symbol="Svep1";name="sushi, von Willebrand factor type A, EGF and pentraxin domain-containing protein 1 isoform X1 [Xiphophorus couchianus]";qcov=98.03;scov=98.03;-;rep_cov=0.00;pfam=PF00008,PF00084,PF00092,PF00354,PF02494,PF07645,PF07699,PF12661
chr-14	Slc7a8	large neutral amino acids transporter small subunit 2-like [Xiphophorus hellerii]	exonerate	gene	10580737	10602401	100	+	.	ID=g15702;cds=11;protein=XP_005807312.1;pro_len=525;align=1-525;cover=100.00;pid=97.71;start_c=1;stop_c=1;pre_stop=0;frameshift=0;busco=-,-;symbol="Slc7a8";name="large neutral amino acids transporter small subunit 2-like [Xiphophorus hellerii]";qcov=100.00;scov=100.00;-;rep_cov=2.15;pfam=PF13520
chr-14	NEDD8	NEDD8 [Xiphophorus maculatus]	AUGUSTUS	gene	10606501	10608043	100	-	.	ID=g15703;cds=4;%evi=100;start_c=1;stop_c=1;busco=-,-;symbol="NEDD8";name="NEDD8 [Xiphophorus maculatus]";qcov=100.00;scov=100.00;-;rep_cov=0.00;pfam=PF00240
chr-14	Gmpr2	GMP reductase 2-like [Xiphophorus maculatus]	exonerate	gene	10609068	10613127	89	+	.	ID=g15704;cds=9;protein=XP_005807278.1;pro_len=347;align=1-347;cover=100.00;pid=99.14;start_c=1;stop_c=1;pre_stop=0;frameshift=0;busco=-,-;symbol="Gmpr2";name="GMP reductase 2-like [Xiphophorus maculatus]";qcov=100.00;scov=100.00;-;rep_cov=0.00;pfam=PF00478
chr-14	TRIM16	tripartite motif-containing protein 16-like [Fundulus heteroclitus]	exonerate	gene	10615141	10616647	79.88	-	.	ID=g15705;cds=1;protein=XP_036002242.1;pro_len=502;align=1-502;cover=100.00;pid=79.88;start_c=1;stop_c=1;pre_stop=0;frameshift=1;busco=-,-;symbol="TRIM16";name="tripartite motif-containing protein 16-like [Fundulus heteroclitus]";qcov=100.00;scov=100.00;-;rep_cov=0.00;pfam=PF00643
chr-14	Homez	homeobox and leucine zipper protein Homez-like [Xiphophorus maculatus]	GeneWise	gene	10623758	10625146	98.48	+	.	ID=g15706;cds=1;protein=XP_023201380.1;pro_len=462;align=1-462;cover=100.00;pid=98.48;start_c=1;stop_c=1;pre_stop=0;frameshift=0;busco=-,-;symbol="Homez";name="homeobox and leucine zipper protein Homez-like [Xiphophorus maculatus]";qcov=100.00;scov=100.00;-;rep_cov=0.00;pfam=PF00046
chr-14	CIDEB	PREDICTED: cell death activator CIDE-B [Poecilia formosa]	AUGUSTUS	gene	10626503	10628629	100	-	.	ID=g15707;cds=5;%evi=100;start_c=1;stop_c=1;busco=-,-;symbol="CIDEB";name="PREDICTED: cell death activator CIDE-B [Poecilia formosa]";qcov=100.00;scov=100.00;-;rep_cov=0.00;pfam=PF02017
chr-14	TINF2	uncharacterized protein LOC116732130 isoform X2 [Xiphophorus hellerii]	exonerate	gene	10630096	10635224	80	+	.	ID=g15708;cds=10;protein=XP_023201368.1;pro_len=444;align=1-444;cover=100.00;pid=97.07;start_c=1;stop_c=1;pre_stop=0;frameshift=0;busco=-,-;symbol="TINF2";name="uncharacterized protein LOC116732130 isoform X2 [Xiphophorus hellerii]";qcov=100.00;scov=100.00;-;rep_cov=0.00;pfam=PF14973
chr-14	DHRS4	dehydrogenase/reductase SDR family member 4-like isoform X1 [Xiphophorus couchianus]	GeneWise	gene	10636955	10641026	88	-	.	ID=g15709;cds=8;protein=XP_005807276.1;pro_len=273;align=1-273;cover=100.00;pid=97.80;start_c=1;stop_c=1;pre_stop=0;frameshift=0;busco=-,-;symbol="DHRS4";name="dehydrogenase/reductase SDR family member 4-like isoform X1 [Xiphophorus couchianus]";qcov=100.00;scov=86.39;-;rep_cov=0.00;pfam=PF13561
chr-14	Efs	embryonal Fyn-associated substrate-like [Xiphophorus maculatus]	GeneWise	gene	10645878	10655567	71	+	.	ID=g15710;cds=6;protein=XP_005807308.1;pro_len=967;align=5-967;cover=99.59;pid=98.75;start_c=0;stop_c=1;pre_stop=0;frameshift=0;busco=-,-;symbol="Efs";name="embryonal Fyn-associated substrate-like [Xiphophorus maculatus]";qcov=100.00;scov=99.59;-;rep_cov=0.00;pfam=PF00018,PF12026
chr-14	Acin1	apoptotic chromatin condensation inducer in the nucleus-like [Xiphophorus hellerii]	GeneWise	gene	10657635	10681581	100	+	.	ID=g15711;cds=17;protein=XP_014327318.1;pro_len=1195;align=1-1195;cover=100.00;pid=98.33;start_c=1;stop_c=1;pre_stop=0;frameshift=0;busco=-,-;symbol="Acin1";name="apoptotic chromatin condensation inducer in the nucleus-like [Xiphophorus hellerii]";qcov=91.62;scov=91.86;-;rep_cov=4.83;pfam=PF02037,PF16294
chr-14	AJUBA	LIM domain-containing protein ajuba-like [Xiphophorus couchianus]	GeneWise	gene	10683556	10691609	100	-	.	ID=g15712;cds=8;protein=XP_005807275.1;pro_len=657;align=1-657;cover=100.00;pid=98.48;start_c=1;stop_c=1;pre_stop=0;frameshift=0;busco=-,-;symbol="AJUBA";name="LIM domain-containing protein ajuba-like [Xiphophorus couchianus]";qcov=100.00;scov=100.00;-;rep_cov=1.11;pfam=PF00412
chr-14	mrpl52	39S ribosomal protein L52, mitochondrial [Xiphophorus maculatus]	GeneWise	gene	10698014	10700561	100	+	.	ID=g15713;cds=5;protein=XP_005807273.1;pro_len=128;align=1-128;cover=100.00;pid=97.66;start_c=1;stop_c=1;pre_stop=0;frameshift=0;busco=-,-;symbol="mrpl52";name="39S ribosomal protein L52, mitochondrial [Xiphophorus maculatus]";qcov=100.00;scov=100.00;-;rep_cov=0.00;pfam=-
chr-14	MMP14	matrix metalloproteinase-14-like [Xiphophorus couchianus]	GeneWise	gene	10710918	10726410	100	-	.	ID=g15714;cds=10;protein=XP_014327311.1;pro_len=557;align=1-557;cover=100.00;pid=98.20;start_c=1;stop_c=1;pre_stop=0;frameshift=0;busco=-,-;symbol="MMP14";name="matrix metalloproteinase-14-like [Xiphophorus couchianus]";qcov=100.00;scov=100.00;-;rep_cov=0.00;pfam=PF00045,PF00413,PF01471,PF11857
chr-14	LRP10	low-density lipoprotein receptor-related protein 10 [Xiphophorus maculatus]	GeneWise	gene	10729994	10736423	78	+	.	ID=g15715;cds=8;protein=XP_005807306.2;pro_len=795;align=1-795;cover=100.00;pid=98.49;start_c=1;stop_c=1;pre_stop=0;frameshift=0;busco=-,-;symbol="LRP10";name="low-density lipoprotein receptor-related protein 10 [Xiphophorus maculatus]";qcov=93.95;scov=93.71;-;rep_cov=4.39;pfam=PF00057
chr-14	-	uncharacterized protein DDB_G0292642-like isoform X1 [Xiphophorus couchianus]	exonerate	gene	10744606	10746634	75	-	.	ID=g15717;cds=4;protein=XP_005807272.1;pro_len=271;align=1-271;cover=100.00;pid=90.04;start_c=1;stop_c=1;pre_stop=0;frameshift=0;busco=-,-;symbol="-";name="uncharacterized protein DDB_G0292642-like isoform X1 [Xiphophorus couchianus]";qcov=100.00;scov=100.00;-;rep_cov=0.00;pfam=-
chr-14	usp47	ubiquitin carboxyl-terminal hydrolase 47-like [Xiphophorus couchianus]	GeneWise	gene	10748852	10752932	91	+	.	ID=g15718;cds=11;protein=XP_023201497.1;pro_len=578;align=1-578;cover=100.00;pid=96.71;start_c=1;stop_c=1;pre_stop=0;frameshift=0;busco=-,-;symbol="usp47";name="ubiquitin carboxyl-terminal hydrolase 47-like [Xiphophorus couchianus]";qcov=100.00;scov=100.00;-;rep_cov=0.00;pfam=PF00443
chr-14	-	polyubiquitin 9-like [Parambassis ranga]	AUGUSTUS	gene	10759135	10761343	100	+	.	ID=g15719;cds=2;%evi=100;start_c=1;stop_c=1;busco=-,-;symbol="-";name="polyubiquitin 9-like [Parambassis ranga]";qcov=56.39;scov=82.22;-;rep_cov=0.00;pfam=-
chr-14	USP50	ubiquitin carboxyl-terminal hydrolase 47-like isoform X1 [Xiphophorus hellerii]	exonerate	gene	10786698	10788962	50.27	-	.	ID=g15720;cds=6;protein=XP_023201533.1;pro_len=364;align=75-271;cover=54.12;pid=92.89;start_c=1;stop_c=1;pre_stop=0;frameshift=0;busco=-,-;symbol="USP50";name="ubiquitin carboxyl-terminal hydrolase 47-like isoform X1 [Xiphophorus hellerii]";qcov=95.63;scov=53.97;-;rep_cov=0.00;pfam=PF00443
chr-14	-	probable E3 ubiquitin-protein ligase RNF144A-A [Xiphophorus hellerii]	exonerate	gene	10793374	10795268	100	-	.	ID=g15721;cds=4;protein=XP_023202370.1;pro_len=291;align=1-289;cover=99.31;pid=90.54;start_c=1;stop_c=1;pre_stop=0;frameshift=0;busco=-,-;symbol="-";name="probable E3 ubiquitin-protein ligase RNF144A-A [Xiphophorus hellerii]";qcov=100.00;scov=97.64;-;rep_cov=0.00;pfam=-
chr-14	-	PREDICTED: polyubiquitin-like [Poecilia latipinna]	AUGUSTUS	gene	10797175	10797900	100	-	.	ID=g15722;cds=2;%evi=100;start_c=1;stop_c=1;busco=-,-;symbol="-";name="PREDICTED: polyubiquitin-like [Poecilia latipinna]";qcov=100.00;scov=100.00;-;rep_cov=0.00;pfam=-
chr-14	-	putative E3 ubiquitin-protein ligase ARI6 [Xiphophorus maculatus]	exonerate	gene	10800136	10801877	100	-	.	ID=g15723;cds=4;protein=XP_005807305.1;pro_len=274;align=1-274;cover=100.00;pid=97.81;start_c=1;stop_c=1;pre_stop=0;frameshift=0;busco=-,-;symbol="-";name="putative E3 ubiquitin-protein ligase ARI6 [Xiphophorus maculatus]";qcov=100.00;scov=100.00;-;rep_cov=0.00;pfam=-
chr-14	-	PREDICTED: probable E3 ubiquitin-protein ligase ARI5 [Poecilia latipinna]	exonerate	gene	10803234	10827113	52.94	-	.	ID=g15724;cds=3;protein=XP_036002259.1;pro_len=238;align=4-238;cover=98.74;pid=53.62;start_c=0;stop_c=1;pre_stop=0;frameshift=0;busco=-,-;symbol="-";name="PREDICTED: probable E3 ubiquitin-protein ligase ARI5 [Poecilia latipinna]";qcov=97.45;scov=87.55;-;rep_cov=0.00;pfam=-
chr-14	-	probable E3 ubiquitin-protein ligase ARI5 [Xiphophorus maculatus]	GeneWise	gene	10803234	10805323	100	-	.	ID=g15725;cds=4;protein=XP_005807271.1;pro_len=273;align=1-273;cover=100.00;pid=95.97;start_c=1;stop_c=1;pre_stop=0;frameshift=0;busco=-,-;symbol="-";name="probable E3 ubiquitin-protein ligase ARI5 [Xiphophorus maculatus]";qcov=99.63;scov=99.63;-;rep_cov=0.00;pfam=-
chr-14	-	polyubiquitin-like [Fundulus heteroclitus]	GeneWise	gene	10806250	10807539	100	+	.	ID=g15726;cds=2;protein=XP_012723147.2;pro_len=92;align=1-92;cover=100.00;pid=80.43;start_c=1;stop_c=1;pre_stop=0;frameshift=0;busco=-,-;symbol="-";name="polyubiquitin-like [Fundulus heteroclitus]";qcov=100.00;scov=100.00;-;rep_cov=0.00;pfam=PF00240
chr-14	Usp47	probable ubiquitin carboxyl-terminal hydrolase creB isoform X1 [Xiphophorus maculatus]	exonerate	gene	10808949	10816683	60	+	.	ID=g15727;cds=11;protein=XP_023202337.1;pro_len=855;align=1-855;cover=100.00;pid=93.22;start_c=1;stop_c=1;pre_stop=0;frameshift=0;busco=-,-;symbol="Usp47";name="probable ubiquitin carboxyl-terminal hydrolase creB isoform X1 [Xiphophorus maculatus]";qcov=100.00;scov=100.00;-;rep_cov=3.74;pfam=PF00443
chr-14	-	probable ubiquitin carboxyl-terminal hydrolase creB isoform X1 [Xiphophorus maculatus]	exonerate	gene	10815637	10818433	90.26	+	.	ID=g15728;cds=2;protein=XP_023202339.1;pro_len=349;align=1-349;cover=100.00;pid=90.26;start_c=1;stop_c=1;pre_stop=0;frameshift=0;busco=-,-;symbol="-";name="probable ubiquitin carboxyl-terminal hydrolase creB isoform X1 [Xiphophorus maculatus]";qcov=100.00;scov=41.17;-;rep_cov=6.78;pfam=-
chr-14	-	probable ubiquitin carboxyl-terminal hydrolase creB isoform X1 [Xiphophorus maculatus]	GeneWise	gene	10815637	10818433	90.54	+	.	ID=g15729;cds=2;protein=XP_023202339.1;pro_len=349;align=1-349;cover=100.00;pid=90.54;start_c=1;stop_c=1;pre_stop=0;frameshift=0;busco=-,-;symbol="-";name="probable ubiquitin carboxyl-terminal hydrolase creB isoform X1 [Xiphophorus maculatus]";qcov=100.00;scov=41.17;-;rep_cov=6.76;pfam=-
chr-14	-	polyubiquitin-like [Oryzias melastigma]	AUGUSTUS	gene	10822670	10823195	100	+	.	ID=g15730;cds=2;%evi=100;start_c=1;stop_c=1;busco=-,-;symbol="-";name="polyubiquitin-like [Oryzias melastigma]";qcov=94.25;scov=88.42;-;rep_cov=0.00;pfam=PF00240
chr-14	-	E3 ubiquitin-protein ligase RNF19B-like [Xiphophorus couchianus]	exonerate	gene	10825549	10827615	100	-	.	ID=g15732;cds=5;protein=XP_023202340.1;pro_len=278;align=1-278;cover=100.00;pid=97.12;start_c=1;stop_c=1;pre_stop=0;frameshift=0;busco=-,-;symbol="-";name="E3 ubiquitin-protein ligase RNF19B-like [Xiphophorus couchianus]";qcov=100.00;scov=100.00;-;rep_cov=0.00;pfam=-
chr-14	Oxa1l	mitochondrial inner membrane protein OXA1L [Xiphophorus maculatus]	exonerate	gene	10828893	10833379	100	+	.	ID=g15733;cds=11;protein=XP_023202251.1;pro_len=483;align=1-483;cover=100.00;pid=98.14;start_c=1;stop_c=1;pre_stop=0;frameshift=0;busco=-,-;symbol="Oxa1l";name="mitochondrial inner membrane protein OXA1L [Xiphophorus maculatus]";qcov=100.00;scov=100.00;-;rep_cov=1.93;pfam=PF02096
chr-14	SLC7A7	Y+L amino acid transporter 1 [Xiphophorus couchianus]	exonerate	gene	10834118	10844110	89	-	.	ID=g15734;cds=9;protein=XP_005807269.1;pro_len=497;align=1-497;cover=100.00;pid=98.59;start_c=1;stop_c=1;pre_stop=0;frameshift=0;busco=-,-;symbol="SLC7A7";name="Y+L amino acid transporter 1 [Xiphophorus couchianus]";qcov=100.00;scov=100.00;-;rep_cov=0.00;pfam=PF13520
chr-14	Sall2	sal-like protein 2 [Xiphophorus hellerii]	GeneWise	gene	10849990	10855240	100	-	.	ID=g15735;cds=3;protein=XP_014327315.2;pro_len=1209;align=1-1209;cover=100.00;pid=99.09;start_c=1;stop_c=1;pre_stop=0;frameshift=0;busco=-,-;symbol="Sall2";name="sal-like protein 2 [Xiphophorus hellerii]";qcov=100.00;scov=100.00;-;rep_cov=4.19;pfam=PF00096,PF12874,PF13894
chr-14	Ccnb1ip1	E3 ubiquitin-protein ligase CCNB1IP1 [Xiphophorus maculatus]	exonerate	gene	10859045	10860745	75	+	.	ID=g15736;cds=4;protein=XP_023201611.1;pro_len=264;align=1-264;cover=100.00;pid=99.24;start_c=1;stop_c=1;pre_stop=0;frameshift=0;busco=-,-;symbol="Ccnb1ip1";name="E3 ubiquitin-protein ligase CCNB1IP1 [Xiphophorus maculatus]";qcov=100.00;scov=100.00;-;rep_cov=0.00;pfam=PF14634
chr-14	TTC5	tetratricopeptide repeat protein 5 [Xiphophorus maculatus]	exonerate	gene	10861564	10864674	100	-	.	ID=g15737;cds=9;protein=XP_005807268.1;pro_len=439;align=1-439;cover=100.00;pid=98.63;start_c=1;stop_c=1;pre_stop=0;frameshift=0;busco=ray,-;symbol="TTC5";name="tetratricopeptide repeat protein 5 [Xiphophorus maculatus]";qcov=100.00;scov=100.00;-;rep_cov=0.00;pfam=PF16669
chr-14	mettl3	N6-adenosine-methyltransferase catalytic subunit [Xiphophorus couchianus]	exonerate	gene	10865302	10869952	100	+	.	ID=g15738;cds=11;protein=XP_023201867.1;pro_len=584;align=1-584;cover=100.00;pid=98.29;start_c=1;stop_c=1;pre_stop=0;frameshift=0;busco=ray,-;symbol="mettl3";name="N6-adenosine-methyltransferase catalytic subunit [Xiphophorus couchianus]";qcov=100.00;scov=100.00;-;rep_cov=1.93;pfam=PF05063
chr-14	TM4SF5	transmembrane 4 L6 family member 5-like isoform X1 [Xiphophorus hellerii]	GeneWise	gene	10891898	10898636	75	-	.	ID=g15740;cds=4;protein=XP_023201869.1;pro_len=198;align=1-198;cover=100.00;pid=97.47;start_c=1;stop_c=1;pre_stop=0;frameshift=0;busco=-,-;symbol="TM4SF5";name="transmembrane 4 L6 family member 5-like isoform X1 [Xiphophorus hellerii]";qcov=92.89;scov=97.51;-;rep_cov=0.00;pfam=PF05805
chr-14	FIS1	mitochondrial fission 1 protein [Xiphophorus couchianus]	AUGUSTUS	gene	10909640	10911563	100	+	.	ID=g15742;cds=5;%evi=88.9;start_c=1;stop_c=1;busco=-,-;symbol="FIS1";name="mitochondrial fission 1 protein [Xiphophorus couchianus]";qcov=100.00;scov=100.00;-;rep_cov=0.00;pfam=PF14852,PF14853
chr-14	CLDN15	claudin-15-like [Xiphophorus hellerii]	exonerate	gene	10921682	10924489	96.4	+	.	ID=g15743;cds=5;protein=XP_023201874.1;pro_len=222;align=1-222;cover=100.00;pid=96.40;start_c=1;stop_c=1;pre_stop=0;frameshift=0;busco=-,-;symbol="CLDN15";name="claudin-15-like [Xiphophorus hellerii]";qcov=100.00;scov=100.00;-;rep_cov=0.00;pfam=PF00822
chr-14	Cda	cytidine deaminase-like isoform X2 [Xiphophorus maculatus]	GeneWise	gene	10927347	10928839	60	+	.	ID=g15744;cds=4;protein=XP_005814783.1;pro_len=135;align=1-135;cover=100.00;pid=96.30;start_c=0;stop_c=1;pre_stop=0;frameshift=0;busco=-,-;symbol="Cda";name="cytidine deaminase-like isoform X2 [Xiphophorus maculatus]";qcov=99.26;scov=99.26;-;rep_cov=0.00;pfam=PF00383
chr-14	FIS1	mitochondrial fission 1 protein [Xiphophorus couchianus]	GeneWise	gene	10929841	10932308	75	+	.	ID=g15745;cds=5;protein=XP_023201877.1;pro_len=154;align=1-154;cover=100.00;pid=96.75;start_c=1;stop_c=1;pre_stop=0;frameshift=0;busco=-,-;symbol="FIS1";name="mitochondrial fission 1 protein [Xiphophorus couchianus]";qcov=100.00;scov=100.00;-;rep_cov=0.00;pfam=PF14852,PF14853
chr-14	CLDN15	claudin-15 [Xiphophorus hellerii]	exonerate	gene	10939996	10942787	100	+	.	ID=g15746;cds=5;protein=XP_023201873.1;pro_len=222;align=1-222;cover=100.00;pid=95.95;start_c=1;stop_c=1;pre_stop=0;frameshift=0;busco=-,-;symbol="CLDN15";name="claudin-15 [Xiphophorus hellerii]";qcov=100.00;scov=100.00;-;rep_cov=0.00;pfam=PF00822
chr-14	DNAJC3	dnaJ homolog subfamily C member 3-like [Xiphophorus hellerii]	exonerate	gene	10944260	10951045	100	+	.	ID=g15747;cds=12;protein=XP_005814785.1;pro_len=499;align=1-499;cover=100.00;pid=97.60;start_c=1;stop_c=1;pre_stop=0;frameshift=0;busco=ray,-;symbol="DNAJC3";name="dnaJ homolog subfamily C member 3-like [Xiphophorus hellerii]";qcov=100.00;scov=100.00;-;rep_cov=0.00;pfam=PF00226,PF14559
chr-14	naa38	N-alpha-acetyltransferase 38, NatC auxiliary subunit [Xiphophorus hellerii]	exonerate	gene	10953113	10956070	100	-	.	ID=g15748;cds=3;protein=XP_005814782.1;pro_len=109;align=1-109;cover=100.00;pid=97.25;start_c=1;stop_c=1;pre_stop=0;frameshift=0;busco=ray,-;symbol="naa38";name="N-alpha-acetyltransferase 38, NatC auxiliary subunit [Xiphophorus hellerii]";qcov=100.00;scov=100.00;-;rep_cov=0.00;pfam=PF01423
chr-14	CHD3	chromodomain-helicase-DNA-binding protein 3 isoform X1 [Xiphophorus hellerii]	exonerate	gene	10961295	11001915	97	+	.	ID=g15749;cds=40;protein=XP_023201885.1;pro_len=2129;align=1-2129;cover=100.00;pid=98.78;start_c=1;stop_c=1;pre_stop=0;frameshift=0;busco=ray,-;symbol="CHD3";name="chromodomain-helicase-DNA-binding protein 3 isoform X1 [Xiphophorus hellerii]";qcov=100.00;scov=100.00;-;rep_cov=4.57;pfam=PF00176,PF00271,PF00385,PF00628,PF06461,PF06465,PF08073,PF08074
chr-14	SAT2	diamine acetyltransferase 2-like [Xiphophorus maculatus]	exonerate	gene	11032771	11035742	100	-	.	ID=g15751;cds=6;protein=XP_005814003.1;pro_len=169;align=1-169;cover=100.00;pid=97.04;start_c=1;stop_c=1;pre_stop=0;frameshift=0;busco=-,-;symbol="SAT2";name="diamine acetyltransferase 2-like [Xiphophorus maculatus]";qcov=100.00;scov=100.00;-;rep_cov=0.00;pfam=PF00583
chr-14	-	uncharacterized protein LOC102221773 [Xiphophorus maculatus]	AUGUSTUS	gene	11053535	11056429	100	+	.	ID=g15752;cds=3;%evi=80;start_c=1;stop_c=1;busco=-,-;symbol="-";name="uncharacterized protein LOC102221773 [Xiphophorus maculatus]";qcov=100.00;scov=100.00;-;rep_cov=0.00;pfam=PF14719
chr-14	-	uncharacterized protein LOC114157818 [Xiphophorus couchianus]	AUGUSTUS	gene	11058909	11062475	100	-	.	ID=g15753;cds=8;%evi=93.3;start_c=1;stop_c=1;busco=-,-;symbol="-";name="uncharacterized protein LOC114157818 [Xiphophorus couchianus]";qcov=100.00;scov=100.00;-;rep_cov=0.00;pfam=-
chr-14	MAN2B2	epididymis-specific alpha-mannosidase [Xiphophorus maculatus]	exonerate	gene	11064240	11073116	100	-	.	ID=g15754;cds=19;protein=XP_023202895.1;pro_len=1014;align=1-1014;cover=100.00;pid=97.14;start_c=1;stop_c=1;pre_stop=0;frameshift=0;busco=ray,-;symbol="MAN2B2";name="epididymis-specific alpha-mannosidase [Xiphophorus maculatus]";qcov=100.00;scov=100.00;-;rep_cov=0.00;pfam=PF01074,PF07748,PF09261
chr-14	SMIM20	small integral membrane protein 20 [Xiphophorus maculatus]	GeneWise	gene	11073967	11075653	100	+	.	ID=g15755;cds=3;protein=XP_014329988.1;pro_len=69;align=1-69;cover=100.00;pid=97.10;start_c=1;stop_c=1;pre_stop=0;frameshift=0;busco=-,-;symbol="SMIM20";name="small integral membrane protein 20 [Xiphophorus maculatus]";qcov=100.00;scov=100.00;-;rep_cov=0.00;pfam=PF15061
chr-14	rbpj	recombining binding protein suppressor of hairless [Xiphophorus maculatus]	exonerate	gene	11114663	11160335	100	+	.	ID=g15756;cds=11;protein=XP_023201353.1;pro_len=490;align=1-490;cover=100.00;pid=98.57;start_c=1;stop_c=1;pre_stop=0;frameshift=0;busco=-,-;symbol="rbpj";name="recombining binding protein suppressor of hairless [Xiphophorus maculatus]";qcov=100.00;scov=100.00;-;rep_cov=0.00;pfam=PF01833,PF09270,PF09271
chr-14	CCKAR	cholecystokinin receptor type A [Xiphophorus hellerii]	GeneWise	gene	11168608	11179651	100	-	.	ID=g15757;cds=5;protein=XP_005807925.1;pro_len=447;align=1-447;cover=100.00;pid=97.99;start_c=1;stop_c=1;pre_stop=0;frameshift=0;busco=ray,-;symbol="CCKAR";name="cholecystokinin receptor type A [Xiphophorus hellerii]";qcov=100.00;scov=100.00;-;rep_cov=3.87;pfam=PF00001
chr-14	TBC1D19	TBC1 domain family member 19 [Xiphophorus hellerii]	GeneWise	gene	11181809	11200049	100	+	.	ID=g15758;cds=21;protein=XP_005807922.1;pro_len=525;align=1-525;cover=100.00;pid=97.33;start_c=1;stop_c=1;pre_stop=0;frameshift=0;busco=ray,vert;symbol="TBC1D19";name="TBC1 domain family member 19 [Xiphophorus hellerii]";qcov=100.00;scov=100.00;-;rep_cov=0.00;pfam=PF00566
chr-14	Stim2	stromal interaction molecule 2 isoform X1 [Xiphophorus hellerii]	makeup	gene	11206731	11250194	100	+	.	ID=g15759;cds=12;protein=XP_008433700.1;pro_len=771;align=1-771;cover=100.00;pid=97.54;start_c=1;stop_c=1;pre_stop=0;frameshift=0;busco=ray,-;symbol="Stim2";name="stromal interaction molecule 2 isoform X1 [Xiphophorus hellerii]";qcov=100.00;scov=100.00;-;rep_cov=0.00;pfam=PF07647,PF16533
